# Supplementary material for: A Systems Biology Approach Reveals the Role of a Novel Methyltransferase in Response to Chemical Stress and Lipid Homeostasis
Source: PLoS Genet. 2011 Oct 20;7(10):e1002332. doi: 10.1371/journal.pgen.1002332 (PMC3197675; doi:10.1371/journal.pgen.1002332)
Supplement: Dataset S4 — Glycerophospholipid and sphingolipid analysis by liquid chromatography-tandem mass spectrometry in C. albicans. (XLS) [file pgen.1002332.s004.xls]

## Sheet: ion intensities
	wt_dmso_1	wt_dmso_2	wt_dmso_3	wt_drug_1	wt_drug_2	orf19.633null_dmso_1	orf19.633null_dmso_2	orf19.633null_dmso_3	orf19.633null_drug_1	orf19.633null_drug_2	orf19.633null_drug_3
16:1 PC	0.0118457	0.00917377	0.00899422	0.0184941	0.025883	0.00882567	0.00769562	0.00768803	0.0154694	0.0143177	0.0143378
16:0 PC	0.00314228	0.00312084	0.00300504	0.00497667	0.0064753	0.0028862	0.00250017	0.00233476	0.00445245	0.00441397	0.00382926
18:1 PC	0.0184298	0.0150906	0.01388	0.0128678	0.0155092	0.0144853	0.0151417	0.0130872	0.0105041	0.00965418	0.0102296
18:0 PC	0.00335704	0.00270385	0.00259963	0.00345089	0.00349836	0.00256876	0.00252286	0.00208461	0.00343707	0.00316076	0.00364326
30:2 PC	0.000124335	0.000144849	9.19486e-05	0.000298004	0.000478978	0.000108598	0.00012705	0.000216799	0.000248769	0.000293895	0.000382925
32:3 PC	0.00139029	0.0019796	0.00151297	0.00337341	0.0034256	0.00134912	0.00208272	0.00197204	0.00370615	0.00337148	0.00384567
32:2 PC	0.00636368	0.00783062	0.00691703	0.00843352	0.00959169	0.00680826	0.00747328	0.00897631	0.00817891	0.00827342	0.00950203
32:1 PC	0.00305185	0.00382313	0.00421291	0.00249132	0.00275867	0.0036798	0.00421535	0.00396075	0.00280246	0.00358774	0.00304699
34:5 PC	0.00159375	0.00165479	0.00142938	0.0039277	0.00488073	0.00179187	0.00203734	0.00160515	0.00429507	0.00536774	0.00638939
34:4 PC	0.0185768	0.0220917	0.0195641	0.0315885	0.0344379	0.0202535	0.0231413	0.0211796	0.0337412	0.037247	0.0422859
34:3 PC	0.0560535	0.0638227	0.0637197	0.0598834	0.0625863	0.0623025	0.0672124	0.0673759	0.0560645	0.0700973	0.069419
34:2 PC	0.0457891	0.0509955	0.0518077	0.0314812	0.0370208	0.0479088	0.0567038	0.0562435	0.028319	0.0327443	0.0367773
34:1 PC	0.0204248	0.0231276	0.0252106	0.00805207	0.008852	0.0223378	0.0248202	0.0246942	0.0079606	0.00815698	0.0084736
36:5 PC	0.0602349	0.0673398	0.0573274	0.107651	0.106419	0.0640358	0.075084	0.0756424	0.112471	0.120376	0.135933
36:4 PC	0.0738244	0.0921998	0.0820932	0.0700319	0.0764246	0.0880483	0.0989751	0.104424	0.074576	0.0837887	0.0798568
36:3 PC	0.0759101	0.0961026	0.0886964	0.0496415	0.0549079	0.0948109	0.0915338	0.107058	0.0501966	0.0505444	0.056396
36:2 PC	0.0525774	0.0609319	0.0648033	0.0283521	0.0312609	0.0579382	0.0665334	0.0729083	0.0274052	0.0291732	0.0307653
36:1 PC	0.0196732	0.0220609	0.0210186	0.00663357	0.00799712	0.0214272	0.0225378	0.0237687	0.00663045	0.00707566	0.00756552
16:1 PE	0.00529894	0.00467101	0.00493724	0.0108479	0.0116323	0.00500594	0.00379349	0.00412144	0.0102028	0.01032	0.00795302
16:0 PE	0.0233691	0.0203116	0.0231063	0.0447242	0.0417784	0.0192545	0.0170707	0.0145424	0.0439984	0.0452742	0.0350805
18:3 PE	0.0166416	0.0144762	0.0163916	0.0417094	0.041407	0.0152782	0.0128364	0.00970365	0.0433055	0.0473828	0.0375862
18:1 PE	0.0381182	0.0343379	0.0396461	0.0267699	0.0302244	0.034651	0.036145	0.0308326	0.0256368	0.0255669	0.0213097
32:2 PE	0.00189248	0.00156141	0.00171158	0.00300135	0.0024633	0.00153847	0.00142924	0.00146076	0.00291013	0.00206806	0.00230964
32:1 PE	0.0054943	0.0047107	0.00559554	0.00585466	0.00480931	0.00472191	0.00534294	0.00386059	0.00639189	0.00602169	0.00603558
34:4 PE	0.0030646	0.00288464	0.00215593	0.00602962	0.00512211	0.0030651	0.00260468	0.00258242	0.00653047	0.00561619	0.00697251
34:3 PE	0.0114892	0.010308	0.0109607	0.0197982	0.0170476	0.0099527	0.0100581	0.00970365	0.0180151	0.014963	0.017671
34:2 PE	0.0644917	0.0560124	0.0608433	0.0622343	0.0565192	0.0600476	0.0501035	0.049966	0.0633299	0.0528976	0.0522721
34:1 PE	0.0529284	0.0513546	0.0492902	0.0249933	0.0208403	0.0528759	0.0462966	0.0417492	0.0225188	0.0208833	0.0167776
36:5 PE	0.0176428	0.0160111	0.0156511	0.0239839	0.0227758	0.0160356	0.0144259	0.0125078	0.0256368	0.0233772	0.0225081
36:4 PE	0.0408776	0.0330411	0.0335733	0.0279947	0.0270768	0.034154	0.0295866	0.0266329	0.0294304	0.0234177	0.0242513
36:3 PE	0.0335518	0.0300903	0.0308413	0.0210902	0.0192372	0.0303196	0.0263674	0.025446	0.022259	0.0177001	0.0188912
36:2 PE	0.0360182	0.0298521	0.0297222	0.0159758	0.0133331	0.0305682	0.0274761	0.02452	0.0157805	0.0128949	0.0130299
36:1 PE	0.013516	0.0139336	0.0124583	0.00456259	0.00365586	0.012	0.0111534	0.0111383	0.00502344	0.00496739	0.00446677
16:0 PS	0.000254007	0.000261788	0.000250568	0.000509538	0.000439499	0.000250241	0.0002312	0.000214597	0.000428723	0.000551673	0.000398947
18:2 PS	0.000213621	0.000222998	0.000231455	0.000873793	0.000887395	0.000238222	0.000231533	0.00023787	0.000859266	0.000866312	0.000830392
18:1 PS	0.000382491	0.000414092	0.00039659	0.00028979	0.000258474	0.000400143	0.000416959	0.000402747	0.000271868	0.000270821	0.000260761
32:2 PS	4.92732e-05	4.29876e-05	4.68262e-05	0.000119891	0.000122705	4.88869e-05	4.2445e-05	4.39772e-05	0.000117641	0.000117989	0.000109269
32:1 PS	0.000312635	0.000319553	0.000312494	0.000206339	0.000210418	0.000299939	0.000294452	0.000310561	0.000163525	0.000164974	0.000141256
34:4 PS	4.21006e-06	5.20553e-06	4.58706e-06	0.0001221	0.000123405	6.88738e-06	5.65933e-06	6.04498e-06	0.000125524	0.000135675	0.000123087
34:3 PS	0.000164192	0.00016473	0.000144492	0.000557179	0.0005762	0.000143825	0.000154633	0.000157623	0.000501087	0.000553257	0.000499515
34:2 PS	0.00175047	0.00189512	0.00187951	0.0021497	0.00183099	0.00171104	0.00153006	0.00179835	0.00173288	0.00185141	0.00154405
34:1 PS	0.00297966	0.00313457	0.00305575	0.000765411	0.000659248	0.00273469	0.00247845	0.00261765	0.000703017	0.000677318	0.000524593
36:5 PS	1.79317e-05	2.30051e-05	2.02595e-05	0.000768093	0.000738796	2.25528e-05	2.13057e-05	1.67748e-05	0.000856436	0.000913825	0.000850352
36:4 PS	4.41276e-05	5.08799e-05	4.16658e-05	0.000543139	0.00056407	3.7678e-05	4.11134e-05	3.41541e-05	0.000609834	0.000603937	0.000555301
36:3 PS	9.05941e-05	0.000104279	9.91952e-05	0.000314715	0.000318427	0.000100475	8.90512e-05	8.29673e-05	0.000350094	0.000364263	0.000306823
36:2 PS	0.000313103	0.000356999	0.000323961	0.00031787	0.000321692	0.000316549	0.000284797	0.000277011	0.00036586	0.000319126	0.000295563
36:1 PS	0.000302032	0.00032862	0.000317272	0.000112635	0.000110574	0.000312768	0.000273812	0.000279278	0.000118045	0.0001267	0.000103895
16:1 PI	0.000158626	9.16423e-05	8.05658e-05	0.000299699	0.000238083	0.000112157	0.000109068	8.88137e-05	0.000283648	0.000309331	0.000271057
16:0 PI	0.0010245	0.000743025	0.00072268	0.00197164	0.00154148	0.000919229	0.000721886	0.000642778	0.002314	0.00246496	0.00195485
18:1 PI	0.000813335	0.000575711	0.000505586	0.000566282	0.000494612	0.000777394	0.000727403	0.000616762	0.00053408	0.000497255	0.000500205
18:0 PI	0.000277847	0.00022131	0.000210822	0.000436302	0.000351071	0.000257076	0.00021177	0.000197812	0.000553588	0.000490151	0.000395432
32:2 PI	0.000722403	0.000581035	0.000630536	0.00183917	0.00169656	0.000696841	0.000579715	0.000666103	0.00196708	0.00169777	0.00175883
32:1 PI	0.00353714	0.00270632	0.0033732	0.00372109	0.00308642	0.00322713	0.00301564	0.00282087	0.00316968	0.00295382	0.00296675
34:3 PI	0.0026841	0.00249067	0.0029323	0.0105177	0.00776631	0.00267212	0.00230269	0.00254544	0.0101702	0.00844225	0.00958986
34:2 PI	0.0275083	0.0200332	0.0235861	0.0599308	0.046652	0.0251757	0.0223126	0.0231119	0.0579369	0.0539147	0.0529204
34:1 PI	0.0337741	0.0262467	0.032364	0.0182345	0.0140165	0.0320266	0.0268578	0.02833	0.0158637	0.0160232	0.0151394
36:5 PI	0.000702196	0.000554036	0.000512823	0.00644964	0.00521821	0.000640184	0.000534306	0.000536919	0.00738381	0.00651291	0.00729426
36:4 PI	0.00148168	0.0012385	0.00127168	0.00680653	0.00585002	0.00130041	0.00128293	0.00125057	0.00651494	0.00574948	0.00628832
36:3 PI	0.00296338	0.00245304	0.0028917	0.00641584	0.00504299	0.00313039	0.00286132	0.00269757	0.00676748	0.0059405	0.00622282
36:2 PI	0.00682695	0.00577606	0.0060009	0.0111824	0.0097711	0.00649743	0.00628732	0.00587302	0.012364	0.0111489	0.0114156
36:1 PI	0.0061759	0.00432352	0.00503076	0.00330242	0.0031705	0.00575202	0.00560792	0.00533474	0.00344806	0.00337881	0.00300393
t18:0/18:0 IPC-B	0.000232887	0.000159328	0.000169333	0.000178412	0.000156224	0.000153398	0.000178668	0.000185253	0.000162386	0.000184695	0.000168312
t18:0/18:0 IPC-C	0.000295023	0.000177581	0.000219506	0.000306736	0.000272671	0.000218919	0.000218136	0.000209026	0.000345333	0.000340329	0.000282548
t18:0/20:0 IPC-B	0.000149532	8.40371e-05	8.10482e-05	0.00028935	0.00012913	8.94177e-05	8.74241e-05	8.29825e-05	0.000249378	0.000171779	0.00019873
t18:0/20:0 IPC-C	0.000103561	6.38834e-05	9.06968e-05	0.000119217	0.000112412	7.13029e-05	5.98389e-05	6.90773e-05	0.000137079	0.000149177	0.000125051
t18:0/22:0 IPC-C	2.77847e-05	1.59708e-05	2.41215e-05	2.89764e-05	2.36353e-05	1.69585e-05	1.82487e-05	1.88393e-05	3.58514e-05	3.35809e-05	3.24457e-05
t18:0/24:0 IPC-B	0.000622378	0.0003833	0.000397522	0.000278174	0.000298036	0.000528798	0.000437969	0.000443171	0.000427053	0.00043526	0.00041909
t18:0/24:0 IPC-C	0.00425519	0.00243889	0.00251354	0.00322256	0.00348302	0.00302748	0.00293382	0.00300136	0.00495435	0.00580942	0.00469461
t18:0/24:0 IPC-D	0.000974487	0.000460873	0.000576986	0.000570421	0.000555718	0.00065907	0.000519452	0.00058626	0.000695412	0.000803358	0.000725297
t18:0/26:0 IPC-B	0.000461732	0.00032398	0.000278844	6.87155e-05	8.01295e-05	0.000516849	0.000414204	0.00032565	0.000160277	0.000171779	0.000158173
t18:0/26:0 IPC-C	0.00101642	0.000570768	0.000531155	0.000248783	0.000373553	0.000887624	0.000674354	0.000790352	0.000604201	0.000804003	0.000669869
t18:0/24:0 MIPC-C	0.00176307	0.000979165	0.000952799	0.00161233	0.00110855	0.00130426	0.000862783	0.00088096	0.0018416	0.00172812	0.001383
t18:0/24:0 MIPC-D	0.00032887	0.000157807	0.000160649	0.000202835	0.00014873	0.000227013	0.000136229	0.000134566	0.000212999	0.000202777	0.000171016
t18:0/26:0 MIPC-C	0.000575902	0.000292038	0.000299106	0.000244644	0.000226553	0.000398525	0.000283067	0.000315782	0.000339007	0.000412011	0.00028052
