# Supplementary material for: A Systems Biology Approach Reveals the Role of a Novel Methyltransferase in Response to Chemical Stress and Lipid Homeostasis
Source: PLoS Genet. 2011 Oct 20;7(10):e1002332. doi: 10.1371/journal.pgen.1002332 (PMC3197675; doi:10.1371/journal.pgen.1002332)
Supplement: Dataset S5 — SGA scores for crg1 double deletion mutants in the absence of cantharidin. (XLS) [file pgen.1002332.s005.xls]

## Sheet: two independent screens
Query ORF	Query gene name	Array ORF	Array gene name	SGA score_1	Std. dev._1	P-value_1	SGA score_2	Std. dev._2	P-value_2
YHR209W_collab1	YHR209W_collab1	YMR056C	AAC1	-0.017	0.016	0.2368	-0.017	0.03	0.344
YHR209W_collab1	YHR209W_collab1	YBR085W	AAC3	0.023	0.03	0.2787	-0.005	0.007	0.3324
YHR209W_collab1	YHR209W_collab1	YCR107W	AAD3	0.026	0.064	0.3494	0.01	0.016	0.3377
YHR209W_collab1	YHR209W_collab1	YDL243C	AAD4	0.021	0.055	0.3668	0.07	0.022	0.01161
YHR209W_collab1	YHR209W_collab1	YFL056C	AAD6	0.031	0.018	0.106	0.016	0.023	0.3064
YHR209W_collab1	YHR209W_collab1	YNL141W	AAH1	0.047	0.038	0.1769	0.069	0.087	0.2068
YHR209W_collab1	YHR209W_collab1	YHR047C	AAP1	0.079	0.024	0.009021	0.04	0.009	0.000683
YHR209W_collab1	YHR209W_collab1	YKL106W	AAT1	0.022	0.034	0.3318	-0.037	0.025	0.1553
YHR209W_collab1	YHR209W_collab1	YJR108W	ABM1	0	0.08	0.4993	-0.036	0.011	0.01144
YHR209W_collab1	YHR209W_collab1	YCR088W	ABP1	-0.027	0.005	0.0002126	-0.035	0.044	0.2516
YHR209W_collab1	YHR209W_collab1	YOR239W	ABP140	0.009	0.009	0.2712	-0.033	0.023	0.1575
YHR209W_collab1	YHR209W_collab1	YNR033W	ABZ1	0.029	0.025	0.2023	-0.008	0.011	0.3228
YHR209W_collab1	YHR209W_collab1	YMR289W	ABZ2	-0.067	0.056	0.183	-0.073	0.086	0.2316
YHR209W_collab1	YHR209W_collab1	YER045C	ACA1	-0.037	0.029	0.1567	0.022	0.022	0.2386
YHR209W_collab1	YHR209W_collab1	YGR037C	ACB1	-0.045	0.047	0.2234	-0.03	0.031	0.2448
YHR209W_collab1	YHR209W_collab1	YLR131C	ACE2	0.083	0.063	0.1744	0.104	0.041	0.04164
YHR209W_collab1	YHR209W_collab1	YLR144C	ACF2	0.039	0.047	0.2887	0.012	0.008	0.1636
YHR209W_collab1	YHR209W_collab1	YJR083C	ACF4	-0.03	0.04	0.2841	0.004	0.051	0.4751
YHR209W_collab1	YHR209W_collab1	YBL015W	ACH1	0.005	0.106	0.4776	-0.021	0.086	0.3987
YHR209W_collab1	YHR209W_collab1	YDL203C	ACK1	-0.013	0.027	0.364	0.022	0.044	0.3399
YHR209W_collab1	YHR209W_collab1	YPL267W	ACM1	-0.08	0.073	0.139	-0.006	0.043	0.4541
YHR209W_collab1	YHR209W_collab1	YDR511W	ACN9	-0.017	0.011	0.1637	-0.019	0.036	0.3305
YHR209W_collab1	YHR209W_collab1	YAL054C	ACS1	0.052	0.033	0.1208	0.015	0.024	0.3385
YHR209W_collab1	YHR209W_collab1	YKL206C	ADD66	0.01	0.077	0.4563	0.02	0.058	0.3934
YHR209W_collab1	YHR209W_collab1	YAR015W	ADE1	0.158	0.033	0.0001116	0.007	0.062	0.4563
YHR209W_collab1	YHR209W_collab1	YLR028C	ADE16	0.003	0.019	0.4619	-0.021	0.058	0.4016
YHR209W_collab1	YHR209W_collab1	YMR120C	ADE17	-0.011	0.071	0.4393	0.015	0.034	0.3776
YHR209W_collab1	YHR209W_collab1	YOR128C	ADE2	0.03	0.099	0.3654	-0.074	0.018	0.001565
YHR209W_collab1	YHR209W_collab1	YMR300C	ADE4	0.036	0.022	0.1218	-0.004	0.027	0.4546
YHR209W_collab1	YHR209W_collab1	YGL234W	ADE5,7	0.027	0.039	0.2982	0.004	0.007	0.3593
YHR209W_collab1	YHR209W_collab1	YGR061C	ADE6	0.032	0.06	0.3185	0.033	0.01	0.01324
YHR209W_collab1	YHR209W_collab1	YDR408C	ADE8	0.012	0.064	0.428	-0.056	0.014	0.001954
YHR209W_collab1	YHR209W_collab1	YOL086C	ADH1	0.022	0.091	0.3982	-0.026	0.036	0.2973
YHR209W_collab1	YHR209W_collab1	YMR303C	ADH2	-0.037	0.036	0.2085	-0.018	0.004	0.001676
YHR209W_collab1	YHR209W_collab1	YGL256W	ADH4	-0.004	0.026	0.4591	0	0.029	0.5
YHR209W_collab1	YHR209W_collab1	YBR145W	ADH5	0.097	0.036	0.01854	0.019	0.054	0.3814
YHR209W_collab1	YHR209W_collab1	YMR318C	ADH6	0.011	0.026	0.3824	0.006	0.031	0.437
YHR209W_collab1	YHR209W_collab1	YCR105W	ADH7	-0.057	0.056	0.1815	0.01	0.06	0.4385
YHR209W_collab1	YHR209W_collab1	YMR009W	ADI1	0.021	0.052	0.3632	0.024	0.037	0.3082
YHR209W_collab1	YHR209W_collab1	YER170W	ADK2	-0.01	0.015	0.3186	-0.007	0.011	0.3538
YHR209W_collab1	YHR209W_collab1	YCR011C	ADP1	0	0.034	0.4965	0.008	0.063	0.4516
YHR209W_collab1	YHR209W_collab1	YDR216W	ADR1	0.027	0.011	0.05559	-0.019	0.071	0.3971
YHR209W_collab1	YHR209W_collab1	YCR010C	ADY2	0.011	0.017	0.34	-0.084	0.005	3.116e-28
YHR209W_collab1	YHR209W_collab1	YDL239C	ADY3	0.021	0.029	0.2985	-0.056	0.029	0.06935
YHR209W_collab1	YHR209W_collab1	YLR227C	ADY4	0.025	0.049	0.342	0.012	0.054	0.4291
YHR209W_collab1	YHR209W_collab1	YMR282C	AEP2	0.091	0.037	0.03587	0.07	0.038	0.08886
YHR209W_collab1	YHR209W_collab1	YOR129C	AFI1	-0.038	0.004	2.432e-14	-0.014	0.019	0.3145
YHR209W_collab1	YHR209W_collab1	YDR085C	AFR1	-0.017	0.002	1.466e-11	-0.022	0.016	0.1772
YHR209W_collab1	YHR209W_collab1	YGL071W	AFT1	-0.104	0.062	0.07116	0.091	0.044	0.05619
YHR209W_collab1	YHR209W_collab1	YPL202C	AFT2	0.016	0.029	0.36	-0.017	0.03	0.3573
YHR209W_collab1	YHR209W_collab1	YNR044W	AGA1	-0.157	0.048	0.002123	-0.114	0.162	0.1068
YHR209W_collab1	YHR209W_collab1	YGL032C	AGA2	-0.09	0.071	0.09686	0.021	0.012	0.1193
YHR209W_collab1	YHR209W_collab1	YPR021C	AGC1	0.019	0.049	0.37	-0.007	0.025	0.4237
YHR209W_collab1	YHR209W_collab1	YDR524C	AGE1	0.006	0.041	0.4497	-0.1	0.055	0.02814
YHR209W_collab1	YHR209W_collab1	YIL044C	AGE2	0.055	0.04	0.1299	0.023	0.026	0.2616
YHR209W_collab1	YHR209W_collab1	YCL025C	AGP1	-0.007	0.004	0.1236	0.074	0.025	0.01581
YHR209W_collab1	YHR209W_collab1	YBR132C	AGP2	-0.031	0.037	0.2792	-0.064	0.009	1.537e-06
YHR209W_collab1	YHR209W_collab1	YFL055W	AGP3	0.032	0.013	0.03753	0.006	0.052	0.4532
YHR209W_collab1	YHR209W_collab1	YFL030W	AGX1	0.026	0.014	0.1088	-0.047	0.015	0.01342
YHR209W_collab1	YHR209W_collab1	YDR214W	AHA1	-0.029	0.03	0.2348	-0.047	0.017	0.029
YHR209W_collab1	YHR209W_collab1	YOR023C	AHC1	0.037	0.034	0.2031	0.048	0.007	2.223e-07
YHR209W_collab1	YHR209W_collab1	YCR082W	AHC2	0.002	0.026	0.4738	-0.008	0.033	0.4304
YHR209W_collab1	YHR209W_collab1	YLR109W	AHP1	-0.005	0.058	0.4744	-0.021	0.023	0.2843
YHR209W_collab1	YHR209W_collab1	YHR093W	AHT1	0.065	0.008	1.439e-08	0.003	0.012	0.4317
YHR209W_collab1	YHR209W_collab1	YNR074C	AIF1	0.065	0.024	0.02421	0.039	0.07	0.2918
YHR209W_collab1	YHR209W_collab1	YAL046C	AIM1	-0.006	0.024	0.4287	-0.011	0.04	0.4137
YHR209W_collab1	YHR209W_collab1	YER093C-A	AIM11	-0.004	0.084	0.4792	-0.062	0.039	0.09737
YHR209W_collab1	YHR209W_collab1	YFR011C	AIM13	-0.016	0.008	0.08524	0.047	0.04	0.1612
YHR209W_collab1	YHR209W_collab1	YGL160W	AIM14	-0.069	0.056	0.1393	-0.016	0.052	0.4016
YHR209W_collab1	YHR209W_collab1	YHL021C	AIM17	-0.006	0.053	0.465	-0.022	0.018	0.2081
YHR209W_collab1	YHR209W_collab1	YHR198C	AIM18	0	0	NaN	0	0	NaN
YHR209W_collab1	YHR209W_collab1	YAL049C	AIM2	-0.02	0.147	0.4118	-0.004	0.03	0.4617
YHR209W_collab1	YHR209W_collab1	YIL158W	AIM20	-0.002	0.017	0.4637	0	0.038	0.4989
YHR209W_collab1	YHR209W_collab1	YIR003W	AIM21	0.004	0.031	0.4636	-0.007	0.009	0.3176
YHR209W_collab1	YHR209W_collab1	YJL046W	AIM22	0.005	0.036	0.4618	-0.025	0.025	0.2394
YHR209W_collab1	YHR209W_collab1	YJR080C	AIM24	-0.064	0.047	0.1265	0.001	0.014	0.4866
YHR209W_collab1	YHR209W_collab1	YJR100C	AIM25	-0.031	0.061	0.3392	-0.008	0.023	0.4154
YHR209W_collab1	YHR209W_collab1	YKR016W	AIM28	0.032	0.02	0.1424	-0.016	0.028	0.3443
YHR209W_collab1	YHR209W_collab1	YKR074W	AIM29	0.02	0.141	0.4301	0.009	0.017	0.3685
YHR209W_collab1	YHR209W_collab1	YBR108W	AIM3	0.017	0.061	0.397	-0.013	0.022	0.3457
YHR209W_collab1	YHR209W_collab1	YML030W	AIM31	-0.053	0.01	0.0002107	0.012	0.02	0.34
YHR209W_collab1	YHR209W_collab1	YML050W	AIM32	0.032	0.043	0.2867	0.003	0.009	0.4272
YHR209W_collab1	YHR209W_collab1	YMR003W	AIM34	0.02	0.062	0.3832	0.042	0.037	0.1941
YHR209W_collab1	YHR209W_collab1	YMR157C	AIM36	0.008	0.024	0.4158	-0.063	0.04	0.1055
YHR209W_collab1	YHR209W_collab1	YNL100W	AIM37	0.085	0.028	0.008921	0.032	0.092	0.3249
YHR209W_collab1	YHR209W_collab1	YNR018W	AIM38	-0.103	0.09	0.07059	-0.012	0.06	0.4209
YHR209W_collab1	YHR209W_collab1	YOL053W	AIM39	-0.101	0.069	0.08232	-0.016	0.042	0.3811
YHR209W_collab1	YHR209W_collab1	YBR194W	AIM4	-0.611	0.056	6.311e-37	-0.018	0.04	0.3589
YHR209W_collab1	YHR209W_collab1	YOR215C	AIM41	0.013	0.033	0.3863	-0.055	0.01	0.0001471
YHR209W_collab1	YHR209W_collab1	YOR286W	AIM42	-0.004	0.044	0.4697	0.023	0.01	0.06571
YHR209W_collab1	YHR209W_collab1	YPL099C	AIM43	-0.024	0.005	0.0008819	-0.018	0.051	0.3779
YHR209W_collab1	YHR209W_collab1	YPL158C	AIM44	-0.006	0.098	0.474	-0.165	0.037	0.000283
YHR209W_collab1	YHR209W_collab1	YPR004C	AIM45	0.002	0.031	0.4778	0.013	0.074	0.4304
YHR209W_collab1	YHR209W_collab1	YHR199C	AIM46	0	0	NaN	0	0	NaN
YHR209W_collab1	YHR209W_collab1	YBR262C	AIM5	-0.015	0.009	0.1551	-0.004	0.009	0.3844
YHR209W_collab1	YHR209W_collab1	YDR063W	AIM7	-0.034	0.017	0.08938	-0.039	0.018	0.06201
YHR209W_collab1	YHR209W_collab1	YDR493W	AIM8	-0.012	0.037	0.4054	0.021	0.073	0.386
YHR209W_collab1	YHR209W_collab1	YER080W	AIM9	-0.02	0.023	0.2596	-0.015	0.016	0.2621
YHR209W_collab1	YHR209W_collab1	YMR092C	AIP1	0.024	0.034	0.2998	-0.009	0.075	0.4488
YHR209W_collab1	YHR209W_collab1	YIL079C	AIR1	-0.006	0.037	0.4545	0.008	0.028	0.4198
YHR209W_collab1	YHR209W_collab1	YDL175C	AIR2	0.012	0.024	0.3692	-0.019	0.035	0.3327
YHR209W_collab1	YHR209W_collab1	YOR034C	AKR2	-0.005	0.027	0.4561	0.047	0.004	1.021e-15
YHR209W_collab1	YHR209W_collab1	YJL122W	ALB1	0.001	0.025	0.4848	-0.018	0.009	0.08761
YHR209W_collab1	YHR209W_collab1	YMR170C	ALD2	0.041	0.042	0.2218	0.061	0.013	0.0007166
YHR209W_collab1	YHR209W_collab1	YMR169C	ALD3	0.003	0.022	0.4666	-0.022	0.048	0.3529
YHR209W_collab1	YHR209W_collab1	YOR374W	ALD4	0.011	0.055	0.4286	-0.023	0.058	0.3566
YHR209W_collab1	YHR209W_collab1	YER073W	ALD5	0.007	0.026	0.4196	-0.031	0.022	0.1552
YHR209W_collab1	YHR209W_collab1	YPL061W	ALD6	-0.046	0.024	0.08475	0.045	0.009	0.0005849
YHR209W_collab1	YHR209W_collab1	YOR175C	ALE1	0.059	0.029	0.06791	0	0.071	0.4975
YHR209W_collab1	YHR209W_collab1	YNR030W	ALG12	-0.099	0.034	0.01241	-0.005	0.033	0.4591
YHR209W_collab1	YHR209W_collab1	YBL082C	ALG3	-0.021	0.075	0.3894	0.012	0.006	0.09883
YHR209W_collab1	YHR209W_collab1	YPL227C	ALG5	0.012	0.014	0.2967	0.059	0.004	6.556e-21
YHR209W_collab1	YHR209W_collab1	YOR002W	ALG6	-0.059	0.007	7.65e-09	0.035	0.026	0.1715
YHR209W_collab1	YHR209W_collab1	YOR067C	ALG8	0.031	0.029	0.2244	0.065	0.033	0.07581
YHR209W_collab1	YHR209W_collab1	YGL021W	ALK1	0	0.037	0.4985	0.001	0.002	0.4148
YHR209W_collab1	YHR209W_collab1	YBL009W	ALK2	-0.01	0.085	0.4488	-0.01	0.046	0.4297
YHR209W_collab1	YHR209W_collab1	YFL050C	ALR2	0.009	0.032	0.4128	-0.002	0.033	0.4818
YHR209W_collab1	YHR209W_collab1	YLR089C	ALT1	0.017	0.079	0.4338	0.018	0.046	0.3933
YHR209W_collab1	YHR209W_collab1	YDR111C	ALT2	0.003	0.044	0.4753	0.095	0.025	0.002358
YHR209W_collab1	YHR209W_collab1	YKR021W	ALY1	-0.028	0.025	0.229	0.008	0.043	0.4442
YHR209W_collab1	YHR209W_collab1	YJL084C	ALY2	-0.026	0.036	0.2922	-0.001	0.041	0.4887
YHR209W_collab1	YHR209W_collab1	YGR225W	AMA1	0.032	0.019	0.1229	0.025	0.019	0.1777
YHR209W_collab1	YHR209W_collab1	YML035C	AMD1	-0.026	0.05	0.3309	-0.079	0.089	0.1619
YHR209W_collab1	YHR209W_collab1	YDR242W	AMD2	-0.007	0.043	0.4499	-0.01	0.011	0.2727
YHR209W_collab1	YHR209W_collab1	YGR001C	AML1	0.025	0.039	0.3112	-0.011	0.002	3.334e-05
YHR209W_collab1	YHR209W_collab1	YBR158W	AMN1	0.002	0.069	0.4881	-0.002	0.007	0.4445
YHR209W_collab1	YHR209W_collab1	YGL156W	AMS1	0.024	0.015	0.1367	0.008	0.022	0.4092
YHR209W_collab1	YHR209W_collab1	YJR047C	ANB1	0.029	0.021	0.1684	0.009	0.023	0.3934
YHR209W_collab1	YHR209W_collab1	YKL047W	ANR2	0	0.047	0.4989	0.003	0.034	0.48
YHR209W_collab1	YHR209W_collab1	YHR126C	ANS1	0	0	NaN	0	0	NaN
YHR209W_collab1	YHR209W_collab1	YPR128C	ANT1	0.018	0.036	0.3487	0.045	0.065	0.256
YHR209W_collab1	YHR209W_collab1	YCL050C	APA1	-0.022	0.019	0.2188	0.014	0.046	0.3999
YHR209W_collab1	YHR209W_collab1	YDR530C	APA2	0.051	0.032	0.1097	-0.003	0.039	0.4764
YHR209W_collab1	YHR209W_collab1	YLR102C	APC9	-0.01	0.065	0.4582	-0.056	0.081	0.2986
YHR209W_collab1	YHR209W_collab1	YBR151W	APD1	-0.069	0.185	0.2366	-0.045	0.048	0.2155
YHR209W_collab1	YHR209W_collab1	YKL157W	APE2	0.085	0.115	0.2196	0	0.028	0.4998
YHR209W_collab1	YHR209W_collab1	YBR286W	APE3	-0.018	0.051	0.3719	0.085	0.056	0.07636
YHR209W_collab1	YHR209W_collab1	YDR525W	API2	-0.013	0.004	0.01705	0.021	0.017	0.2037
YHR209W_collab1	YHR209W_collab1	YNL077W	APJ1	0.023	0.044	0.3261	-0.019	0.065	0.381
YHR209W_collab1	YHR209W_collab1	YJR005W	APL1	0.006	0.05	0.4567	0.044	0.019	0.05962
YHR209W_collab1	YHR209W_collab1	YBL037W	APL3	0.026	0.012	0.06809	0.023	0.012	0.099
YHR209W_collab1	YHR209W_collab1	YPR029C	APL4	-0.056	0.046	0.1602	-0.028	0.015	0.09957
YHR209W_collab1	YHR209W_collab1	YPL195W	APL5	0.003	0.011	0.4282	0.01	0.017	0.3543
YHR209W_collab1	YHR209W_collab1	YGR261C	APL6	0.014	0.049	0.4052	-0.02	0.037	0.3446
YHR209W_collab1	YHR209W_collab1	YPL259C	APM1	0.024	0.016	0.1579	-0.011	0.019	0.3519
YHR209W_collab1	YHR209W_collab1	YHL019C	APM2	0.021	0.026	0.2835	0.017	0.037	0.363
YHR209W_collab1	YHR209W_collab1	YBR288C	APM3	-0.003	0.01	0.4352	-0.07	0.035	0.05197
YHR209W_collab1	YHR209W_collab1	YOL062C	APM4	-0.019	0.026	0.3	-0.023	0.044	0.3313
YHR209W_collab1	YHR209W_collab1	YKL114C	APN1	0.009	0.044	0.4359	0.007	0.021	0.4204
YHR209W_collab1	YHR209W_collab1	YBL019W	APN2	-0.051	0.141	0.291	-0.012	0.034	0.3984
YHR209W_collab1	YHR209W_collab1	YNL094W	APP1	0.01	0.012	0.2932	-0.017	0.022	0.3061
YHR209W_collab1	YHR209W_collab1	YIL040W	APQ12	-0.036	0.043	0.2483	0.017	0.032	0.3512
YHR209W_collab1	YHR209W_collab1	YLR170C	APS1	-0.004	0.024	0.4612	0	0.011	0.4967
YHR209W_collab1	YHR209W_collab1	YJR058C	APS2	0.006	0.007	0.3127	-0.021	0.031	0.3084
YHR209W_collab1	YHR209W_collab1	YJL024C	APS3	0.061	0.026	0.04276	0.015	0.025	0.3401
YHR209W_collab1	YHR209W_collab1	YDR441C	APT2	-0.013	0.025	0.3449	0.018	0.012	0.1582
YHR209W_collab1	YHR209W_collab1	YNL065W	AQR1	0.029	0.055	0.3019	0.015	0.056	0.3966
YHR209W_collab1	YHR209W_collab1	YPR192W	AQY1	0.075	0.01	2.96e-08	0.045	0.006	7.331e-07
YHR209W_collab1	YHR209W_collab1	YLL052C	AQY2	-0.017	0.027	0.3519	-0.01	0.018	0.3705
YHR209W_collab1	YHR209W_collab1	YBR149W	ARA1	-0.192	0.107	0.006428	-0.046	0.013	0.005162
YHR209W_collab1	YHR209W_collab1	YMR041C	ARA2	-0.012	0.003	0.00166	0.017	0.006	0.0363
YHR209W_collab1	YHR209W_collab1	YCR048W	ARE1	0.007	0.042	0.4512	-0.007	0.015	0.3822
YHR209W_collab1	YHR209W_collab1	YNR019W	ARE2	0.048	0.096	0.3004	-0.041	0.123	0.3403
YHR209W_collab1	YHR209W_collab1	YDL192W	ARF1	0.196	0.02	2.101e-12	0.027	0.014	0.1071
YHR209W_collab1	YHR209W_collab1	YDL137W	ARF2	0.036	0.03	0.1852	0.037	0.018	0.07718
YHR209W_collab1	YHR209W_collab1	YOR094W	ARF3	-0.026	0.054	0.3418	-0.082	0.188	0.2139
YHR209W_collab1	YHR209W_collab1	YMR042W	ARG80	0.036	0.065	0.3008	0.025	0.027	0.2518
YHR209W_collab1	YHR209W_collab1	YML099C	ARG81	0.004	0.016	0.4364	0.006	0.008	0.3274
YHR209W_collab1	YHR209W_collab1	YNL020C	ARK1	-0.024	0.127	0.3924	-0.055	0.175	0.2814
YHR209W_collab1	YHR209W_collab1	YBR164C	ARL1	-0.063	0.297	0.2951	-0.032	0.029	0.2119
YHR209W_collab1	YHR209W_collab1	YPL051W	ARL3	-0.055	0.065	0.2185	-0.012	0.039	0.4051
YHR209W_collab1	YHR209W_collab1	YHL040C	ARN1	0.069	0.02	0.006355	-0.003	0.027	0.4736
YHR209W_collab1	YHR209W_collab1	YHL047C	ARN2	0.008	0.003	0.02936	0.005	0.01	0.3692
YHR209W_collab1	YHR209W_collab1	YDR127W	ARO1	-0.061	0.003	1.064e-39	0.008	0.041	0.4389
YHR209W_collab1	YHR209W_collab1	YDR380W	ARO10	0.005	0.024	0.4421	-0.052	0.048	0.17
YHR209W_collab1	YHR209W_collab1	YGL148W	ARO2	-0.025	0.014	0.1096	-0.054	0.004	1.88e-20
YHR209W_collab1	YHR209W_collab1	YDR035W	ARO3	0.045	0.029	0.1273	0.02	0.05	0.3632
YHR209W_collab1	YHR209W_collab1	YBR249C	ARO4	-0.013	0.049	0.4087	-0.039	0.016	0.04887
YHR209W_collab1	YHR209W_collab1	YPR060C	ARO7	0.021	0.052	0.3657	0.052	0.122	0.2909
YHR209W_collab1	YHR209W_collab1	YGL202W	ARO8	-0.059	0.034	0.09741	0	0.015	0.4928
YHR209W_collab1	YHR209W_collab1	YDR421W	ARO80	-0.021	0.016	0.1796	-0.043	0.02	0.06037
YHR209W_collab1	YHR209W_collab1	YHR137W	ARO9	0	0	NaN	0	0	NaN
YHR209W_collab1	YHR209W_collab1	YHR129C	ARP1	0	0	NaN	0	0	NaN
YHR209W_collab1	YHR209W_collab1	YLR085C	ARP6	0.052	0.017	0.02291	-0.008	0.01	0.3254
YHR209W_collab1	YHR209W_collab1	YPR199C	ARR1	-0.025	0.037	0.3055	-0.031	0.046	0.2895
YHR209W_collab1	YHR209W_collab1	YPR200C	ARR2	0.003	0.069	0.4858	-0.033	0.03	0.2112
YHR209W_collab1	YHR209W_collab1	YPR201W	ARR3	0.006	0.042	0.4535	0.028	0.034	0.2623
YHR209W_collab1	YHR209W_collab1	YGR068C	ART5	-0.023	0.035	0.3087	-0.03	0.052	0.3097
YHR209W_collab1	YHR209W_collab1	YDR101C	ARX1	0.013	0.052	0.4125	-0.005	0.03	0.4526
YHR209W_collab1	YHR209W_collab1	YMR116C	ASC1	-0.158	0.072	0.01683	-0.002	0.014	0.4602
YHR209W_collab1	YHR209W_collab1	YOR058C	ASE1	-0.103	0.186	0.2202	-0.051	0.111	0.3212
YHR209W_collab1	YHR209W_collab1	YJL115W	ASF1	0.099	0.007	7.607e-22	0.084	0.032	0.02536
YHR209W_collab1	YHR209W_collab1	YDL197C	ASF2	-0.006	0.01	0.3616	0.012	0.021	0.3526
YHR209W_collab1	YHR209W_collab1	YIL130W	ASG1	-0.038	0.017	0.06475	-0.029	0.036	0.2784
YHR209W_collab1	YHR209W_collab1	YJL170C	ASG7	-0.015	0.018	0.2922	-0.025	0.01	0.0414
YHR209W_collab1	YHR209W_collab1	YKL185W	ASH1	0.044	0.102	0.3351	0.013	0.026	0.3723
YHR209W_collab1	YHR209W_collab1	YMR119W	ASI1	0.025	0.073	0.3689	0.022	0.029	0.29
YHR209W_collab1	YHR209W_collab1	YNL159C	ASI2	0.017	0.063	0.3951	0.018	0.017	0.2401
YHR209W_collab1	YHR209W_collab1	YNL008C	ASI3	0.027	0.006	0.001172	0.059	0.062	0.1935
YHR209W_collab1	YHR209W_collab1	YGR097W	ASK10	-0.088	0.184	0.3268	-0.047	0.094	0.3587
YHR209W_collab1	YHR209W_collab1	YDL088C	ASM4	0.03	0.023	0.1745	0.01	0.004	0.07004
YHR209W_collab1	YHR209W_collab1	YPR145W	ASN1	0.015	0.069	0.4094	0.027	0.015	0.1161
YHR209W_collab1	YHR209W_collab1	YGR124W	ASN2	0.018	0.021	0.2793	-0.006	0.022	0.4312
YHR209W_collab1	YHR209W_collab1	YDR321W	ASP1	0	0.009	0.4977	-0.019	0.055	0.3733
YHR209W_collab1	YHR209W_collab1	YPR093C	ASR1	0.007	0.03	0.4309	0.026	0.052	0.3391
YHR209W_collab1	YHR209W_collab1	YBL069W	AST1	-0.034	0.114	0.3394	0.012	0.003	0.004906
YHR209W_collab1	YHR209W_collab1	YER101C	AST2	-0.06	0.013	0.0004803	0.014	0.131	0.4418
YHR209W_collab1	YHR209W_collab1	YDR184C	ATC1	-0.031	0.019	0.1304	0.018	0.023	0.3002
YHR209W_collab1	YHR209W_collab1	YGL017W	ATE1	0.002	0.021	0.4796	0.026	0.023	0.2177
YHR209W_collab1	YHR209W_collab1	YOR377W	ATF1	-0.051	0.022	0.05018	-0.02	0.043	0.3575
YHR209W_collab1	YHR209W_collab1	YGR177C	ATF2	-0.004	0.033	0.466	-0.009	0.038	0.4307
YHR209W_collab1	YHR209W_collab1	YGL180W	ATG1	0.038	0.067	0.3112	0.015	0.073	0.4285
YHR209W_collab1	YHR209W_collab1	YLL042C	ATG10	0.024	0.047	0.3456	0.041	0.029	0.155
YHR209W_collab1	YHR209W_collab1	YBR217W	ATG12	-0.102	0.095	0.09984	-0.102	0.036	0.0133
YHR209W_collab1	YHR209W_collab1	YPR185W	ATG13	-0.026	0.044	0.315	-0.009	0.04	0.4276
YHR209W_collab1	YHR209W_collab1	YBR128C	ATG14	-0.274	0.322	0.001013	0.026	0.022	0.2
YHR209W_collab1	YHR209W_collab1	YCR068W	ATG15	-0.014	0.02	0.3157	0	0.024	0.4983
YHR209W_collab1	YHR209W_collab1	YMR159C	ATG16	0.028	0.03	0.2466	0.075	0.092	0.1859
YHR209W_collab1	YHR209W_collab1	YLR423C	ATG17	0.022	0.052	0.3583	0	0.02	0.4954
YHR209W_collab1	YHR209W_collab1	YFR021W	ATG18	0.04	0.016	0.04742	0.052	0.048	0.1899
YHR209W_collab1	YHR209W_collab1	YOL082W	ATG19	-0.037	0.02	0.1039	-0.035	0.051	0.2782
YHR209W_collab1	YHR209W_collab1	YDL113C	ATG20	-0.065	0.042	0.09533	-0.023	0.037	0.3066
YHR209W_collab1	YHR209W_collab1	YPL100W	ATG21	0.005	0.039	0.4599	-0.056	0.03	0.08376
YHR209W_collab1	YHR209W_collab1	YCL038C	ATG22	0.022	0.06	0.3708	0.059	0.04	0.1227
YHR209W_collab1	YHR209W_collab1	YLR431C	ATG23	0.028	0.017	0.1316	0.012	0.026	0.3782
YHR209W_collab1	YHR209W_collab1	YLR189C	ATG26	-0.042	0.03	0.1819	0.016	0.057	0.4222
YHR209W_collab1	YHR209W_collab1	YJL178C	ATG27	0.06	0.027	0.0547	0.026	0.015	0.1292
YHR209W_collab1	YHR209W_collab1	YPL166W	ATG29	-0.034	0.045	0.2723	-0.045	0.012	0.004383
YHR209W_collab1	YHR209W_collab1	YNR007C	ATG3	-0.011	0.05	0.4279	0.092	0.053	0.06597
YHR209W_collab1	YHR209W_collab1	YPL149W	ATG5	-0.062	0.107	0.2468	-0.02	0.04	0.3506
YHR209W_collab1	YHR209W_collab1	YHR171W	ATG7	0	0	NaN	0	0	NaN
YHR209W_collab1	YHR209W_collab1	YBL078C	ATG8	0.027	0.022	0.203	-0.006	0.046	0.4596
YHR209W_collab1	YHR209W_collab1	YDL149W	ATG9	0.018	0.03	0.3342	0.006	0.014	0.3955
YHR209W_collab1	YHR209W_collab1	YPR026W	ATH1	0.037	0.038	0.2258	0.024	0.027	0.2641
YHR209W_collab1	YHR209W_collab1	YNR002C	ATO2	-0.041	0.031	0.1582	0.011	0.05	0.4202
YHR209W_collab1	YHR209W_collab1	YDR384C	ATO3	-0.008	0.023	0.407	0.065	0.031	0.05432
YHR209W_collab1	YHR209W_collab1	YLR393W	ATP10	-0.045	0.052	0.2666	-0.042	0.047	0.2654
YHR209W_collab1	YHR209W_collab1	YML081C-A	ATP18	-0.172	0.014	8.492e-20	-0.107	0.022	0.0001895
YHR209W_collab1	YHR209W_collab1	YPR020W	ATP20	-0.005	0.029	0.4453	0.002	0.006	0.408
YHR209W_collab1	YHR209W_collab1	YNR020C	ATP23	-0.024	0.011	0.07164	-0.017	0.091	0.4231
YHR209W_collab1	YHR209W_collab1	YML116W	ATR1	0.03	0.019	0.1357	0.003	0.018	0.4546
YHR209W_collab1	YHR209W_collab1	YAL020C	ATS1	-0.043	0.149	0.3189	-0.042	0.055	0.2457
YHR209W_collab1	YHR209W_collab1	YOR079C	ATX2	0.033	0.018	0.1039	0.029	0.068	0.3398
YHR209W_collab1	YHR209W_collab1	YFL010W-A	AUA1	0	0.034	0.496	0.025	0.056	0.3477
YHR209W_collab1	YHR209W_collab1	YOR011W	AUS1	-0.014	0.062	0.4179	0.024	0.067	0.3665
YHR209W_collab1	YHR209W_collab1	YLR114C	AVL9	-0.005	0.059	0.4779	0.001	0.058	0.4966
YHR209W_collab1	YHR209W_collab1	YMR068W	AVO2	0.014	0.045	0.397	-0.023	0.014	0.1316
YHR209W_collab1	YHR209W_collab1	YJR001W	AVT1	0.066	0.003	9.435e-46	0.001	0.011	0.4761
YHR209W_collab1	YHR209W_collab1	YKL146W	AVT3	-0.001	0.05	0.4944	-0.014	0.016	0.2814
YHR209W_collab1	YHR209W_collab1	YNL101W	AVT4	0.009	0.049	0.43	-0.005	0.016	0.412
YHR209W_collab1	YHR209W_collab1	YBL089W	AVT5	-0.568	0.148	5.528e-19	0.165	0.017	1.665e-12
YHR209W_collab1	YHR209W_collab1	YER119C	AVT6	-0.007	0.012	0.3548	0.097	0.156	0.1208
YHR209W_collab1	YHR209W_collab1	YIL088C	AVT7	0.025	0.015	0.1387	-0.016	0.026	0.3348
YHR209W_collab1	YHR209W_collab1	YPR122W	AXL1	-0.112	0.077	0.08677	-0.082	0.087	0.1782
YHR209W_collab1	YHR209W_collab1	YIL140W	AXL2	-0.028	0.043	0.3039	-0.005	0.014	0.4205
YHR209W_collab1	YHR209W_collab1	YIL124W	AYR1	-0.052	0.044	0.1687	0.014	0.006	0.06965
YHR209W_collab1	YHR209W_collab1	YLL063C	AYT1	-0.018	0.051	0.4086	0.001	0.014	0.4772
YHR209W_collab1	YHR209W_collab1	YOR113W	AZF1	-0.006	0.02	0.4181	-0.072	0.05	0.1061
YHR209W_collab1	YHR209W_collab1	YGR224W	AZR1	-0.039	0.052	0.2547	0.005	0.018	0.4353
YHR209W_collab1	YHR209W_collab1	YOR134W	BAG7	-0.029	0.054	0.3172	0.065	0.018	0.006278
YHR209W_collab1	YHR209W_collab1	YBR068C	BAP2	-0.008	0.046	0.4415	-0.018	0.061	0.3862
YHR209W_collab1	YHR209W_collab1	YDR046C	BAP3	0.041	0.005	3.919e-10	0.062	0.054	0.1671
YHR209W_collab1	YHR209W_collab1	YIL015W	BAR1	-0.005	0.014	0.4224	-0.016	0.007	0.06566
YHR209W_collab1	YHR209W_collab1	YKR099W	BAS1	-0.018	0.039	0.3684	0.065	0.035	0.08896
YHR209W_collab1	YHR209W_collab1	YJL020C	BBC1	0.031	0.041	0.2816	0.038	0.031	0.1832
YHR209W_collab1	YHR209W_collab1	YMR237W	BCH1	-0.025	0.02	0.2196	0.003	0.113	0.4897
YHR209W_collab1	YHR209W_collab1	YKR027W	BCH2	-0.154	0.083	0.04369	0.012	0.026	0.3834
YHR209W_collab1	YHR209W_collab1	YJL095W	BCK1	0.012	0.052	0.4289	-0.002	0.001	0.1606
YHR209W_collab1	YHR209W_collab1	YER167W	BCK2	-0.007	0.012	0.3554	0.056	0.013	0.001107
YHR209W_collab1	YHR209W_collab1	YDR375C	BCS1	0.043	0.018	0.05298	-0.014	0.02	0.3267
YHR209W_collab1	YHR209W_collab1	YDL070W	BDF2	-0.031	0.015	0.07128	0.012	0.044	0.4087
YHR209W_collab1	YHR209W_collab1	YAL060W	BDH1	0.09	0.127	0.1674	-0.002	0.041	0.4872
YHR209W_collab1	YHR209W_collab1	YAL061W	BDH2	0.122	0.091	0.07575	0.013	0.003	0.0002358
YHR209W_collab1	YHR209W_collab1	YBR200W	BEM1	0.2	0.159	0.03517	0.181	0.024	1.24e-08
YHR209W_collab1	YHR209W_collab1	YER155C	BEM2	0.112	0.015	7.361e-08	0.11	0.022	0.0001511
YHR209W_collab1	YHR209W_collab1	YPL115C	BEM3	-0.021	0.041	0.349	-0.067	0.062	0.1672
YHR209W_collab1	YHR209W_collab1	YPL161C	BEM4	0.187	0.031	2.681e-06	0.101	0.045	0.03822
YHR209W_collab1	YHR209W_collab1	YLR412W	BER1	-0.063	0.004	5.521e-27	-0.02	0.025	0.3075
YHR209W_collab1	YHR209W_collab1	YJR053W	BFA1	-0.016	0.011	0.1723	0.033	0.014	0.06031
YHR209W_collab1	YHR209W_collab1	YGR282C	BGL2	-0.127	0.015	3.357e-10	-0.036	0.058	0.2827
YHR209W_collab1	YHR209W_collab1	YCL029C	BIK1	0.041	0.025	0.1146	0.05	0.011	0.0005687
YHR209W_collab1	YHR209W_collab1	YGR286C	BIO2	0.019	0.069	0.3976	0.043	0.013	0.0122
YHR209W_collab1	YHR209W_collab1	YNR058W	BIO3	-0.021	0.012	0.1293	0.003	0.067	0.4849
YHR209W_collab1	YHR209W_collab1	YNR057C	BIO4	0.02	0.024	0.2816	0.021	0.078	0.3892
YHR209W_collab1	YHR209W_collab1	YBR270C	BIT2	-0.014	0.051	0.4059	-0.01	0.048	0.4286
YHR209W_collab1	YHR209W_collab1	YJL058C	BIT61	-0.018	0.004	0.004169	-0.007	0.03	0.4349
YHR209W_collab1	YHR209W_collab1	YFL007W	BLM10	0.042	0.063	0.2831	0.017	0.11	0.4301
YHR209W_collab1	YHR209W_collab1	YER177W	BMH1	-0.022	0.049	0.3769	0.021	0.034	0.3431
YHR209W_collab1	YHR209W_collab1	YDR099W	BMH2	-0.022	0.03	0.2889	0.038	0.043	0.2328
YHR209W_collab1	YHR209W_collab1	YJR025C	BNA1	0.049	0.07	0.2525	0.045	0.036	0.1713
YHR209W_collab1	YHR209W_collab1	YJR078W	BNA2	-0.026	0.03	0.2616	0.004	0.032	0.4594
YHR209W_collab1	YHR209W_collab1	YJL060W	BNA3	-0.006	0.078	0.4665	-0.008	0.02	0.3927
YHR209W_collab1	YHR209W_collab1	YBL098W	BNA4	0.092	0.132	0.1506	-0.006	0.032	0.4453
YHR209W_collab1	YHR209W_collab1	YLR231C	BNA5	0.011	0.027	0.402	-0.01	0.021	0.3914
YHR209W_collab1	YHR209W_collab1	YFR047C	BNA6	-0.028	0.015	0.1033	0	0.007	0.4967
YHR209W_collab1	YHR209W_collab1	YDR428C	BNA7	-0.016	0.04	0.3651	-0.036	0.044	0.2278
YHR209W_collab1	YHR209W_collab1	YIL159W	BNR1	-0.006	0.068	0.4663	0.03	0.005	3.111e-05
YHR209W_collab1	YHR209W_collab1	YGR230W	BNS1	0.009	0.013	0.3259	0.031	0.028	0.2117
YHR209W_collab1	YHR209W_collab1	YBL085W	BOI1	0.01	0.057	0.4341	0.023	0.027	0.2647
YHR209W_collab1	YHR209W_collab1	YER114C	BOI2	-0.083	0.017	0.0002278	0	0.021	0.4985
YHR209W_collab1	YHR209W_collab1	YLR267W	BOP2	0.019	0.014	0.2027	-0.011	0.047	0.44
YHR209W_collab1	YHR209W_collab1	YNL042W	BOP3	0.002	0.01	0.4551	0.056	0.012	0.0007806
YHR209W_collab1	YHR209W_collab1	YCR032W	BPH1	0.036	0.017	0.07548	0.048	0.013	0.00652
YHR209W_collab1	YHR209W_collab1	YLL015W	BPT1	0.046	0.018	0.04454	-0.007	0.023	0.4209
YHR209W_collab1	YHR209W_collab1	YDL074C	BRE1	-0.014	0.101	0.4396	-0.007	0.072	0.4655
YHR209W_collab1	YHR209W_collab1	YLR015W	BRE2	0.122	0.014	1.968e-10	0.022	0.026	0.296
YHR209W_collab1	YHR209W_collab1	YDL231C	BRE4	-0.043	0.051	0.222	0.037	0.053	0.2631
YHR209W_collab1	YHR209W_collab1	YNR051C	BRE5	-0.091	0.011	6.572e-09	-0.072	0.03	0.04351
YHR209W_collab1	YHR209W_collab1	YGL007W	BRP1	-0.026	0.038	0.3063	-0.008	0.031	0.4329
YHR209W_collab1	YHR209W_collab1	YHL010C	BRP2	0.034	0.024	0.1544	-0.005	0.008	0.3485
YHR209W_collab1	YHR209W_collab1	YPR057W	BRR1	0.062	0.01	1.284e-05	0.061	0.088	0.2661
YHR209W_collab1	YHR209W_collab1	YDL037C	BSC1	-0.018	0.034	0.3445	0	0.043	0.4994
YHR209W_collab1	YHR209W_collab1	YDR275W	BSC2	-0.018	0.032	0.3324	0.031	0.024	0.178
YHR209W_collab1	YHR209W_collab1	YNR069C	BSC5	-0.069	0.006	1.054e-16	0.043	0.095	0.3214
YHR209W_collab1	YHR209W_collab1	YOL137W	BSC6	0.023	0.055	0.3622	0.019	0.177	0.429
YHR209W_collab1	YHR209W_collab1	YBR290W	BSD2	-0.008	0.01	0.3095	-0.086	0.053	0.07494
YHR209W_collab1	YHR209W_collab1	YPR171W	BSP1	0.023	0.057	0.366	-0.045	0.017	0.03024
YHR209W_collab1	YHR209W_collab1	YFL025C	BST1	-0.078	0.02	0.001572	-0.029	0.073	0.3128
YHR209W_collab1	YHR209W_collab1	YGR142W	BTN2	-0.013	0.045	0.4072	-0.036	0.001	3.592e-70
YHR209W_collab1	YHR209W_collab1	YPL069C	BTS1	0.024	0.04	0.3225	-0.059	0.03	0.06959
YHR209W_collab1	YHR209W_collab1	YDR252W	BTT1	-0.031	0.033	0.2388	0.004	0.011	0.4067
YHR209W_collab1	YHR209W_collab1	YMR055C	BUB2	-0.009	0.03	0.4256	-0.02	0.013	0.1697
YHR209W_collab1	YHR209W_collab1	YOR026W	BUB3	0.041	0.039	0.2175	0.079	0.028	0.02217
YHR209W_collab1	YHR209W_collab1	YGL174W	BUD13	-0.027	0.008	0.01627	-0.055	0.011	0.0002205
YHR209W_collab1	YHR209W_collab1	YAR014C	BUD14	-0.024	0.044	0.3271	0.034	0.038	0.2478
YHR209W_collab1	YHR209W_collab1	YNR027W	BUD17	0.009	0.063	0.4498	0.009	0.067	0.4503
YHR209W_collab1	YHR209W_collab1	YJL188C	BUD19	0.084	0.025	0.007981	0.024	0.081	0.3845
YHR209W_collab1	YHR209W_collab1	YKL092C	BUD2	0.005	0.044	0.4675	-0.006	0.021	0.424
YHR209W_collab1	YHR209W_collab1	YOR078W	BUD21	-0.001	0.004	0.4321	0.015	0.032	0.3687
YHR209W_collab1	YHR209W_collab1	YFL023W	BUD27	-0.016	0.038	0.3684	-0.01	0.023	0.3804
YHR209W_collab1	YHR209W_collab1	YLR062C	BUD28	0.027	0.058	0.3672	0.033	0.038	0.278
YHR209W_collab1	YHR209W_collab1	YCL014W	BUD3	-0.029	0.037	0.2705	0.001	0.073	0.4934
YHR209W_collab1	YHR209W_collab1	YCR063W	BUD31	0.066	0.022	0.01748	0.2	0.181	0.03695
YHR209W_collab1	YHR209W_collab1	YJR092W	BUD4	0.018	0.028	0.3273	0.012	0.021	0.352
YHR209W_collab1	YHR209W_collab1	YLR319C	BUD6	0.002	0.023	0.4794	0.002	0.025	0.4855
YHR209W_collab1	YHR209W_collab1	YOR299W	BUD7	0.021	0.061	0.3763	-0.031	0.023	0.174
YHR209W_collab1	YHR209W_collab1	YLR353W	BUD8	-0.034	0.016	0.08177	0.008	0.045	0.452
YHR209W_collab1	YHR209W_collab1	YGR041W	BUD9	0	0.041	0.498	0.015	0.038	0.3823
YHR209W_collab1	YHR209W_collab1	YDL099W	BUG1	-0.017	0.004	0.001784	0.013	0.029	0.376
YHR209W_collab1	YHR209W_collab1	YMR275C	BUL1	0.011	0.029	0.3905	-0.034	0.04	0.2303
YHR209W_collab1	YHR209W_collab1	YML111W	BUL2	0.004	0.066	0.4811	-0.01	0.045	0.4356
YHR209W_collab1	YHR209W_collab1	YKL005C	BYE1	-0.07	0.095	0.2268	-0.028	0.019	0.1685
YHR209W_collab1	YHR209W_collab1	YHR114W	BZZ1	0	0	NaN	0	0	NaN
YHR209W_collab1	YHR209W_collab1	YML102W	CAC2	-0.093	0.088	0.1034	-0.057	0.016	0.006731
YHR209W_collab1	YHR209W_collab1	YDR423C	CAD1	-0.011	0.012	0.2854	-0.045	0.02	0.05188
YHR209W_collab1	YHR209W_collab1	YGR134W	CAF130	0.001	0.03	0.4891	0.006	0.04	0.4546
YHR209W_collab1	YHR209W_collab1	YFL028C	CAF16	0.008	0.012	0.3333	-0.021	0.016	0.1869
YHR209W_collab1	YHR209W_collab1	YOR276W	CAF20	0.009	0.036	0.4222	0.004	0.036	0.4693
YHR209W_collab1	YHR209W_collab1	YKR036C	CAF4	0.039	0.081	0.3293	-0.013	0.011	0.2404
YHR209W_collab1	YHR209W_collab1	YER048C	CAJ1	-0.012	0.025	0.3659	-0.011	0.054	0.4201
YHR209W_collab1	YHR209W_collab1	YPL048W	CAM1	-0.016	0.051	0.4019	0.037	0.091	0.3459
YHR209W_collab1	YHR209W_collab1	YKL007W	CAP1	0.054	0.011	0.0003235	-0.02	0.017	0.224
YHR209W_collab1	YHR209W_collab1	YIL034C	CAP2	0.01	0.002	0.0004773	0.024	0.013	0.1191
YHR209W_collab1	YHR209W_collab1	YPL111W	CAR1	0.027	0.039	0.2975	0.034	0.065	0.314
YHR209W_collab1	YHR209W_collab1	YLR438W	CAR2	0.013	0.007	0.1261	0.069	0.014	0.0003711
YHR209W_collab1	YHR209W_collab1	YML042W	CAT2	0.042	0.042	0.2148	-0.028	0.043	0.2987
YHR209W_collab1	YHR209W_collab1	YOR125C	CAT5	0.07	0.043	0.1132	0.12	0.023	7.955e-05
YHR209W_collab1	YHR209W_collab1	YMR280C	CAT8	0.045	0.001	0	-0.02	0.062	0.3734
YHR209W_collab1	YHR209W_collab1	YPL178W	CBC2	0.001	0.062	0.4927	0.024	0.088	0.3771
YHR209W_collab1	YHR209W_collab1	YJR060W	CBF1	0.044	0.016	0.02916	0.055	0.02	0.02529
YHR209W_collab1	YHR209W_collab1	YGR174C	CBP4	0.003	0.012	0.4468	0.013	0.006	0.08245
YHR209W_collab1	YHR209W_collab1	YIL043C	CBR1	-0.059	0.039	0.1112	0.004	0.015	0.437
YHR209W_collab1	YHR209W_collab1	YKL208W	CBT1	0.178	0.032	2.697e-05	0.017	0.047	0.3929
YHR209W_collab1	YHR209W_collab1	YLR220W	CCC1	-0.018	0.096	0.4409	0.011	0.012	0.2964
YHR209W_collab1	YHR209W_collab1	YDR270W	CCC2	0.019	0.008	0.05351	-0.016	0.106	0.424
YHR209W_collab1	YHR209W_collab1	YGR217W	CCH1	0.024	0.007	0.008261	-0.031	0.036	0.2497
YHR209W_collab1	YHR209W_collab1	YKR066C	CCP1	0	0.04	0.4999	0.017	0.027	0.3366
YHR209W_collab1	YHR209W_collab1	YLR110C	CCW12	-0.014	0.048	0.4242	-0.009	0.028	0.4248
YHR209W_collab1	YHR209W_collab1	YLR390W-A	CCW14	0.061	0.041	0.1554	0.009	0.053	0.4547
YHR209W_collab1	YHR209W_collab1	YBR131W	CCZ1	0.02	0.064	0.3854	0.008	0.115	0.4639
YHR209W_collab1	YHR209W_collab1	YLR307W	CDA1	-0.018	0.009	0.098	-0.012	0.044	0.4292
YHR209W_collab1	YHR209W_collab1	YLR308W	CDA2	0.021	0.025	0.2788	-0.01	0.032	0.4156
YHR209W_collab1	YHR209W_collab1	YLR418C	CDC73	0.022	0.029	0.3022	0.013	0.045	0.4109
YHR209W_collab1	YHR209W_collab1	YER061C	CEM1	-0.042	0.013	0.01416	-0.033	0.015	0.05933
YHR209W_collab1	YHR209W_collab1	YOR112W	CEX1	0.036	0.029	0.1809	-0.042	0.033	0.1695
YHR209W_collab1	YHR209W_collab1	YGL029W	CGR1	-0.303	0.203	0.03829	-0.192	0.154	0.1135
YHR209W_collab1	YHR209W_collab1	YCL064C	CHA1	-0.027	0.02	0.1708	0.004	0.014	0.4299
YHR209W_collab1	YHR209W_collab1	YLR098C	CHA4	-0.001	0.052	0.4953	-0.006	0.037	0.4619
YHR209W_collab1	YHR209W_collab1	YER164W	CHD1	0	0.039	0.4989	0.017	0.014	0.2015
YHR209W_collab1	YHR209W_collab1	YBR274W	CHK1	-0.109	0.042	0.02208	-0.032	0.061	0.3284
YHR209W_collab1	YHR209W_collab1	YPL008W	CHL1	0.061	0.063	0.192	-0.032	0.113	0.3618
YHR209W_collab1	YHR209W_collab1	YDR254W	CHL4	-0.065	0.002	7.064e-82	0.02	0.036	0.3371
YHR209W_collab1	YHR209W_collab1	YGR157W	CHO2	0.021	0.025	0.2905	0.093	0.024	0.002948
YHR209W_collab1	YHR209W_collab1	YBR023C	CHS3	0.134	0.093	0.06063	-0.009	0.01	0.2848
YHR209W_collab1	YHR209W_collab1	YLR330W	CHS5	0.04	0.056	0.3094	-0.001	0.025	0.4936
YHR209W_collab1	YHR209W_collab1	YJL099W	CHS6	0.07	0.025	0.02055	-0.008	0.015	0.3637
YHR209W_collab1	YHR209W_collab1	YHR142W	CHS7	0	0	NaN	0	0	NaN
YHR209W_collab1	YHR209W_collab1	YMR198W	CIK1	-0.068	0.072	0.192	-0.004	0.033	0.4646
YHR209W_collab1	YHR209W_collab1	YOR349W	CIN1	-0.004	0.012	0.4181	0.017	0.06	0.4015
YHR209W_collab1	YHR209W_collab1	YPL241C	CIN2	-0.018	0.117	0.4228	-0.002	0.085	0.4919
YHR209W_collab1	YHR209W_collab1	YMR138W	CIN4	0.008	0.082	0.4609	-0.112	0.083	0.07118
YHR209W_collab1	YHR209W_collab1	YOR028C	CIN5	0.009	0.088	0.4583	0.034	0.049	0.2938
YHR209W_collab1	YHR209W_collab1	YDR022C	CIS1	0.018	0.033	0.3412	0.187	0.027	9.289e-08
YHR209W_collab1	YHR209W_collab1	YJL158C	CIS3	-0.033	0.02	0.1291	-0.01	0.008	0.2012
YHR209W_collab1	YHR209W_collab1	YNR001C	CIT1	0.009	0.02	0.3847	-0.039	0.03	0.1645
YHR209W_collab1	YHR209W_collab1	YCR005C	CIT2	0.053	0.024	0.0534	0	0.027	0.4996
YHR209W_collab1	YHR209W_collab1	YPR001W	CIT3	-0.001	0.055	0.495	0.053	0.033	0.1244
YHR209W_collab1	YHR209W_collab1	YIL035C	CKA1	-0.051	0.07	0.2289	-0.022	0.022	0.2428
YHR209W_collab1	YHR209W_collab1	YOR061W	CKA2	-0.06	0.087	0.2179	0.027	0.028	0.2458
YHR209W_collab1	YHR209W_collab1	YGL019W	CKB1	0.054	0.036	0.1293	0.044	0.01	0.0008334
YHR209W_collab1	YHR209W_collab1	YOR039W	CKB2	0.039	0.045	0.2392	0.018	0.046	0.3719
YHR209W_collab1	YHR209W_collab1	YLR133W	CKI1	-0.034	0.057	0.339	-0.048	0.043	0.2244
YHR209W_collab1	YHR209W_collab1	YGR108W	CLB1	0.001	0.034	0.4916	-0.01	0.055	0.438
YHR209W_collab1	YHR209W_collab1	YPR119W	CLB2	0.027	0.059	0.3527	0.006	0.033	0.4513
YHR209W_collab1	YHR209W_collab1	YDL155W	CLB3	0.044	0.042	0.208	0.029	0.029	0.2382
YHR209W_collab1	YHR209W_collab1	YLR210W	CLB4	0.007	0.071	0.4716	0.03	0.025	0.2237
YHR209W_collab1	YHR209W_collab1	YPR120C	CLB5	0.009	0.008	0.2272	-0.016	0.082	0.4202
YHR209W_collab1	YHR209W_collab1	YGR109C	CLB6	-0.011	0.025	0.3778	-0.01	0.021	0.3793
YHR209W_collab1	YHR209W_collab1	YGL215W	CLG1	-0.011	0.005	0.08704	-0.029	0.024	0.1952
YHR209W_collab1	YHR209W_collab1	YMR199W	CLN1	0.016	0.01	0.1457	-0.007	0.021	0.4121
YHR209W_collab1	YHR209W_collab1	YPL256C	CLN2	0.039	0.005	6.266e-09	0.025	0.053	0.3439
YHR209W_collab1	YHR209W_collab1	YAL040C	CLN3	0.069	0.064	0.1505	-0.024	0.029	0.2707
YHR209W_collab1	YHR209W_collab1	YMR012W	CLU1	0.008	0.022	0.406	0.029	0.028	0.2266
YHR209W_collab1	YHR209W_collab1	YKL137W	CMC1	0.028	0.033	0.2745	-0.03	0.016	0.1104
YHR209W_collab1	YHR209W_collab1	YFR014C	CMK1	-0.066	0.016	0.001417	0.005	0.01	0.3825
YHR209W_collab1	YHR209W_collab1	YOL016C	CMK2	0.002	0.043	0.4855	-0.049	0.049	0.211
YHR209W_collab1	YHR209W_collab1	YML057W	CMP2	0.008	0.026	0.4117	0.054	0.067	0.2193
YHR209W_collab1	YHR209W_collab1	YDL156W	CMR1	-0.042	0.012	0.009567	0.077	0.003	1.293e-70
YHR209W_collab1	YHR209W_collab1	YOR093C	CMR2	0.021	0.042	0.3491	0.019	0.076	0.4034
YHR209W_collab1	YHR209W_collab1	YPR013C	CMR3	-0.035	0.056	0.293	-0.01	0.086	0.4513
YHR209W_collab1	YHR209W_collab1	YLR003C	CMS1	0.024	0.008	0.01999	-0.028	0.039	0.3172
YHR209W_collab1	YHR209W_collab1	YLR433C	CNA1	0.012	0.065	0.4301	-0.001	0.008	0.48
YHR209W_collab1	YHR209W_collab1	YKL190W	CNB1	-0.001	0.022	0.4891	-0.033	0.034	0.2425
YHR209W_collab1	YHR209W_collab1	YAL058W	CNE1	0.081	0.167	0.2102	0.042	0.033	0.1733
YHR209W_collab1	YHR209W_collab1	YFR046C	CNN1	-0.003	0.059	0.482	0.009	0.011	0.3104
YHR209W_collab1	YHR209W_collab1	YNL051W	COG5	0.052	0.02	0.03038	0.018	0.023	0.2867
YHR209W_collab1	YHR209W_collab1	YNL041C	COG6	0.005	0.045	0.4642	0.045	0.041	0.1818
YHR209W_collab1	YHR209W_collab1	YGL005C	COG7	-0.021	0.008	0.03264	0.007	0.016	0.3961
YHR209W_collab1	YHR209W_collab1	YML071C	COG8	-0.053	0.005	6.502e-14	0.034	0.015	0.0587
YHR209W_collab1	YHR209W_collab1	YER130C	COM2	0.021	0.014	0.1567	0.031	0.029	0.2061
YHR209W_collab1	YHR209W_collab1	YOL008W	COQ10	-0.023	0.048	0.3592	0.035	0.046	0.2854
YHR209W_collab1	YHR209W_collab1	YNR041C	COQ2	0.028	0.011	0.0494	0.057	0.042	0.1577
YHR209W_collab1	YHR209W_collab1	YNR075W	COS10	0.027	0.044	0.3083	-0.014	0.117	0.4361
YHR209W_collab1	YHR209W_collab1	YBR203W	COS111	0.06	0.031	0.08271	-0.044	0.071	0.2816
YHR209W_collab1	YHR209W_collab1	YGL263W	COS12	-0.034	0.017	0.08293	-0.016	0.034	0.3653
YHR209W_collab1	YHR209W_collab1	YOR316C	COT1	-0.014	0.024	0.3477	0.049	0.071	0.2585
YHR209W_collab1	YHR209W_collab1	YPL172C	COX10	0.05	0.088	0.2857	0.052	0.113	0.2992
YHR209W_collab1	YHR209W_collab1	YLR038C	COX12	0.045	0.106	0.3506	0.012	0.029	0.3925
YHR209W_collab1	YHR209W_collab1	YHR116W	COX23	0	0	NaN	0	0	NaN
YHR209W_collab1	YHR209W_collab1	YNL052W	COX5A	-0.06	0.049	0.1338	-0.068	0.051	0.108
YHR209W_collab1	YHR209W_collab1	YIL111W	COX5B	0.012	0.017	0.3257	-0.004	0.005	0.2878
YHR209W_collab1	YHR209W_collab1	YMR256C	COX7	0.059	0.026	0.05707	0.026	0.068	0.3684
YHR209W_collab1	YHR209W_collab1	YLR395C	COX8	-0.027	0.018	0.1733	-0.009	0.042	0.4461
YHR209W_collab1	YHR209W_collab1	YKL179C	COY1	-0.03	0.045	0.3097	-0.032	0.047	0.3008
YHR209W_collab1	YHR209W_collab1	YGR247W	CPD1	0.022	0.052	0.3561	0.014	0.052	0.4099
YHR209W_collab1	YHR209W_collab1	YDR155C	CPR1	-0.026	0.017	0.1444	0.085	0.023	0.003841
YHR209W_collab1	YHR209W_collab1	YHR057C	CPR2	-0.048	0.058	0.2245	-0.003	0.008	0.4074
YHR209W_collab1	YHR209W_collab1	YCR069W	CPR4	0.009	0.029	0.4106	0.045	0.024	0.09137
YHR209W_collab1	YHR209W_collab1	YDR304C	CPR5	-0.011	0.021	0.3666	-0.012	0.025	0.3751
YHR209W_collab1	YHR209W_collab1	YLR216C	CPR6	0.026	0.019	0.1888	0.014	0.039	0.4104
YHR209W_collab1	YHR209W_collab1	YJR032W	CPR7	-0.102	0.082	0.08581	-0.004	0.026	0.4574
YHR209W_collab1	YHR209W_collab1	YNR028W	CPR8	-0.025	0.056	0.3431	-0.02	0.052	0.3679
YHR209W_collab1	YHR209W_collab1	YJL172W	CPS1	-0.019	0.035	0.3415	0.002	0.02	0.47
YHR209W_collab1	YHR209W_collab1	YNL130C	CPT1	-0.079	0.044	0.07416	-0.007	0.108	0.4714
YHR209W_collab1	YHR209W_collab1	YOR100C	CRC1	0.013	0.03	0.3805	0.031	0.055	0.3176
YHR209W_collab1	YHR209W_collab1	YDL142C	CRD1	0.018	0.02	0.2638	-0.015	0.053	0.3962
YHR209W_collab1	YHR209W_collab1	YDR223W	CRF1	0.017	0.017	0.2569	-0.005	0.016	0.418
YHR209W_collab1	YHR209W_collab1	YGR189C	CRH1	-0.009	0.015	0.3547	-0.001	0.027	0.4868
YHR209W_collab1	YHR209W_collab1	YLR429W	CRN1	0.038	0.015	0.03813	0.019	0.053	0.3783
YHR209W_collab1	YHR209W_collab1	YHR146W	CRP1	0	0	NaN	0	0	NaN
YHR209W_collab1	YHR209W_collab1	YLR213C	CRR1	-0.037	0.003	1.211e-22	-0.028	0.021	0.1964
YHR209W_collab1	YHR209W_collab1	YOR031W	CRS5	0.034	0.059	0.301	-0.019	0.068	0.3951
YHR209W_collab1	YHR209W_collab1	YOL063C	CRT10	-0.023	0.061	0.3674	-0.005	0.083	0.4736
YHR209W_collab1	YHR209W_collab1	YNL027W	CRZ1	-0.034	0.043	0.2542	-0.011	0.032	0.3946
YHR209W_collab1	YHR209W_collab1	YNR010W	CSE2	0.015	0.02	0.3105	0.003	0.075	0.482
YHR209W_collab1	YHR209W_collab1	YLR087C	CSF1	0.08	0.08	0.2132	0.043	0.032	0.1844
YHR209W_collab1	YHR209W_collab1	YBR036C	CSG2	-0.031	0.08	0.3239	-0.051	0.107	0.2454
YHR209W_collab1	YHR209W_collab1	YBR161W	CSH1	0.066	0.061	0.155	0.054	0.032	0.1017
YHR209W_collab1	YHR209W_collab1	YMR025W	CSI1	0.004	0.063	0.4739	-0.002	0.01	0.4659
YHR209W_collab1	YHR209W_collab1	YOL007C	CSI2	-0.011	0.038	0.4116	0.017	0.008	0.08895
YHR209W_collab1	YHR209W_collab1	YCR086W	CSM1	0.037	0.004	3.815e-13	-0.018	0.008	0.06492
YHR209W_collab1	YHR209W_collab1	YIL132C	CSM2	0.04	0.05	0.2578	-0.006	0.031	0.4445
YHR209W_collab1	YHR209W_collab1	YMR048W	CSM3	0.047	0.02	0.04755	0.041	0.064	0.2803
YHR209W_collab1	YHR209W_collab1	YPL200W	CSM4	0.009	0.027	0.403	-0.011	0.037	0.4093
YHR209W_collab1	YHR209W_collab1	YDR179C	CSN9	0.009	0.025	0.4006	0.02	0.019	0.2366
YHR209W_collab1	YHR209W_collab1	YLR380W	CSR1	-0.019	0.061	0.4134	-0.001	0.024	0.4868
YHR209W_collab1	YHR209W_collab1	YPR030W	CSR2	0.063	0.028	0.05288	0.023	0.02	0.22
YHR209W_collab1	YHR209W_collab1	YBR042C	CST26	0.106	0.163	0.1365	-0.022	0.009	0.04665
YHR209W_collab1	YHR209W_collab1	YIL036W	CST6	0.048	0.067	0.26	0.035	0.021	0.1322
YHR209W_collab1	YHR209W_collab1	YLR394W	CST9	-0.004	0.008	0.3899	0.028	0.024	0.2315
YHR209W_collab1	YHR209W_collab1	YDR256C	CTA1	0.012	0.034	0.3911	0.021	0.017	0.2013
YHR209W_collab1	YHR209W_collab1	YMR078C	CTF18	0.044	0.031	0.1566	-0.012	0.064	0.4376
YHR209W_collab1	YHR209W_collab1	YPL018W	CTF19	-0.007	0.043	0.4521	0.011	0.053	0.429
YHR209W_collab1	YHR209W_collab1	YLR381W	CTF3	-0.06	0.037	0.1391	-0.013	0.046	0.4307
YHR209W_collab1	YHR209W_collab1	YPR135W	CTF4	-0.019	0.023	0.2888	-0.048	0.024	0.07657
YHR209W_collab1	YHR209W_collab1	YHR191C	CTF8	0	0	NaN	0	0	NaN
YHR209W_collab1	YHR209W_collab1	YDR151C	CTH1	0.057	0.018	0.01117	0.104	0.044	0.02736
YHR209W_collab1	YHR209W_collab1	YPL181W	CTI6	-0.154	0.05	0.005401	-0.114	0.109	0.1068
YHR209W_collab1	YHR209W_collab1	YKL139W	CTK1	0.018	0.025	0.3161	-0.041	0.014	0.02564
YHR209W_collab1	YHR209W_collab1	YML112W	CTK3	0.002	0.07	0.4902	0.08	0.025	0.01054
YHR209W_collab1	YHR209W_collab1	YMR180C	CTL1	-0.007	0.005	0.1927	0.003	0.066	0.4807
YHR209W_collab1	YHR209W_collab1	YHR109W	CTM1	0	0	NaN	0	0	NaN
YHR209W_collab1	YHR209W_collab1	YBR291C	CTP1	-0.051	0.054	0.1952	-0.057	0.013	0.001265
YHR209W_collab1	YHR209W_collab1	YLR286C	CTS1	-0.052	0.034	0.1549	0.004	0.079	0.4837
YHR209W_collab1	YHR209W_collab1	YDR371W	CTS2	-0.029	0.042	0.2856	0.028	0.067	0.338
YHR209W_collab1	YHR209W_collab1	YGR088W	CTT1	-0.001	0.075	0.4963	0.015	0.031	0.3683
YHR209W_collab1	YHR209W_collab1	YMR264W	CUE1	-0.012	0.041	0.4033	0.026	0.033	0.2701
YHR209W_collab1	YHR209W_collab1	YKL090W	CUE2	0.034	0.038	0.259	0.026	0.029	0.267
YHR209W_collab1	YHR209W_collab1	YGL110C	CUE3	0.005	0.023	0.4401	-0.007	0.029	0.4351
YHR209W_collab1	YHR209W_collab1	YML101C	CUE4	0	0.085	0.4984	-0.01	0.032	0.4071
YHR209W_collab1	YHR209W_collab1	YOR042W	CUE5	0.011	0.013	0.2931	-0.038	0.023	0.1209
YHR209W_collab1	YHR209W_collab1	YGR003W	CUL3	-0.009	0.017	0.3648	-0.016	0.01	0.1609
YHR209W_collab1	YHR209W_collab1	YGL166W	CUP2	0.038	0.005	2.327e-09	-0.005	0.043	0.4657
YHR209W_collab1	YHR209W_collab1	YPL177C	CUP9	0.037	0.03	0.1856	-0.032	0.063	0.3137
YHR209W_collab1	YHR209W_collab1	YPR158W	CUR1	0.007	0.027	0.4281	-0.008	0.031	0.4282
YHR209W_collab1	YHR209W_collab1	YDR163W	CWC15	0.001	0.094	0.4964	0.007	0.109	0.4727
YHR209W_collab1	YHR209W_collab1	YDR482C	CWC21	-0.031	0.022	0.1577	-0.017	0.013	0.1863
YHR209W_collab1	YHR209W_collab1	YPL064C	CWC27	0.013	0.07	0.4326	0.064	0.022	0.01866
YHR209W_collab1	YHR209W_collab1	YGL027C	CWH41	0.035	0.024	0.1551	0.027	0.043	0.3117
YHR209W_collab1	YHR209W_collab1	YCR017C	CWH43	0.009	0.052	0.4374	0.059	0.016	0.004312
YHR209W_collab1	YHR209W_collab1	YKL096W	CWP1	0.024	0.08	0.3908	0.001	0.011	0.4734
YHR209W_collab1	YHR209W_collab1	YKL096W-A	CWP2	0.005	0.02	0.4388	-0.025	0.006	0.002858
YHR209W_collab1	YHR209W_collab1	YML054C	CYB2	0.023	0.026	0.2658	0.044	0.084	0.2899
YHR209W_collab1	YHR209W_collab1	YNL111C	CYB5	0.022	0.069	0.3754	-0.009	0.029	0.4165
YHR209W_collab1	YHR209W_collab1	YJR048W	CYC1	-0.002	0.067	0.4906	-0.01	0.03	0.407
YHR209W_collab1	YHR209W_collab1	YOR037W	CYC2	0.014	0.04	0.3946	0.008	0.04	0.4374
YHR209W_collab1	YHR209W_collab1	YDL117W	CYK3	-0.032	0.026	0.1882	0.018	0.039	0.3591
YHR209W_collab1	YHR209W_collab1	YDR430C	CYM1	-0.01	0.022	0.3736	-0.037	0.007	0.0003046
YHR209W_collab1	YHR209W_collab1	YOR065W	CYT1	-0.049	0.018	0.0269	0.032	0.023	0.1633
YHR209W_collab1	YHR209W_collab1	YKL087C	CYT2	0.049	0.015	0.01203	0.018	0.026	0.3193
YHR209W_collab1	YHR209W_collab1	YML070W	DAK1	-0.024	0.041	0.3204	-0.061	0.036	0.09135
YHR209W_collab1	YHR209W_collab1	YFL053W	DAK2	0.029	0.042	0.2708	-0.08	0.056	0.07389
YHR209W_collab1	YHR209W_collab1	YIR027C	DAL1	0.003	0.022	0.4684	0.019	0.014	0.1821
YHR209W_collab1	YHR209W_collab1	YIR029W	DAL2	-0.014	0.039	0.3915	-0.014	0.013	0.2513
YHR209W_collab1	YHR209W_collab1	YIR032C	DAL3	0.021	0.017	0.2055	-0.007	0.027	0.4331
YHR209W_collab1	YHR209W_collab1	YIR028W	DAL4	0.004	0.015	0.4269	0.006	0.036	0.4544
YHR209W_collab1	YHR209W_collab1	YJR152W	DAL5	-0.004	0.063	0.4814	0.007	0.027	0.4336
YHR209W_collab1	YHR209W_collab1	YIR031C	DAL7	0.036	0.011	0.01234	0.062	0.005	2.985e-17
YHR209W_collab1	YHR209W_collab1	YKR034W	DAL80	0.016	0.11	0.4376	0.033	0.007	0.001365
YHR209W_collab1	YHR209W_collab1	YJR150C	DAN1	-0.027	0.013	0.08655	0.028	0.007	0.006015
YHR209W_collab1	YHR209W_collab1	YLR037C	DAN2	0.04	0.02	0.1016	0.01	0.004	0.03184
YHR209W_collab1	YHR209W_collab1	YBR301W	DAN3	0.002	0.06	0.4892	0.001	0.023	0.4876
YHR209W_collab1	YHR209W_collab1	YPL170W	DAP1	-0.032	0.082	0.3422	-0.026	0.081	0.373
YHR209W_collab1	YHR209W_collab1	YHR028C	DAP2	0.019	0.019	0.2506	0.012	0.012	0.2677
YHR209W_collab1	YHR209W_collab1	YJL149W	DAS1	-0.018	0.03	0.3351	0.04	0.042	0.2291
YHR209W_collab1	YHR209W_collab1	YDR020C	DAS2	0.015	0.008	0.1241	0.065	0.039	0.09279
YHR209W_collab1	YHR209W_collab1	YML113W	DAT1	0.002	0.026	0.477	-0.011	0.062	0.4366
YHR209W_collab1	YHR209W_collab1	YGR092W	DBF2	0.056	0.043	0.1554	0.007	0.01	0.3224
YHR209W_collab1	YHR209W_collab1	YPR111W	DBF20	0.025	0.029	0.2653	0.013	0.052	0.4139
YHR209W_collab1	YHR209W_collab1	YPL119C	DBP1	0.048	0.014	0.008976	0.035	0.037	0.2342
YHR209W_collab1	YHR209W_collab1	YGL078C	DBP3	-0.027	0.024	0.2155	-0.019	0.014	0.1909
YHR209W_collab1	YHR209W_collab1	YKR024C	DBP7	-0.323	0.109	0.000221	-0.082	0.066	0.1424
YHR209W_collab1	YHR209W_collab1	YKL149C	DBR1	-0.039	0.044	0.2446	-0.018	0.018	0.2467
YHR209W_collab1	YHR209W_collab1	YCL016C	DCC1	0.033	0.053	0.2867	0.082	0.056	0.09048
YHR209W_collab1	YHR209W_collab1	YIR030C	DCG1	-0.006	0.018	0.4113	0.007	0.027	0.4324
YHR209W_collab1	YHR209W_collab1	YOR180C	DCI1	0.008	0.053	0.4519	0.01	0.037	0.4211
YHR209W_collab1	YHR209W_collab1	YLR128W	DCN1	0.044	0.028	0.151	-0.057	0.022	0.04247
YHR209W_collab1	YHR209W_collab1	YLR361C	DCR2	-0.008	0.021	0.415	-0.077	0.092	0.2488
YHR209W_collab1	YHR209W_collab1	YOR173W	DCS2	0.015	0.036	0.3756	0.006	0.08	0.469
YHR209W_collab1	YHR209W_collab1	YKL046C	DCW1	-0.036	0.112	0.3611	-0.012	0.011	0.2482
YHR209W_collab1	YHR209W_collab1	YPL194W	DDC1	-0.057	0.06	0.1923	-0.002	0.059	0.4902
YHR209W_collab1	YHR209W_collab1	YER143W	DDI1	-0.01	0.021	0.3703	0.019	0.047	0.3635
YHR209W_collab1	YHR209W_collab1	YOR163W	DDP1	-0.002	0.031	0.4809	0	0.088	0.4982
YHR209W_collab1	YHR209W_collab1	YMR173W	DDR48	0.064	0.054	0.1458	0.041	0.066	0.2734
YHR209W_collab1	YHR209W_collab1	YFL001W	DEG1	0.031	0.03	0.2339	0.034	0.045	0.28
YHR209W_collab1	YHR209W_collab1	YAL013W	DEP1	-0.063	0.036	0.08557	-0.022	0.124	0.4042
YHR209W_collab1	YHR209W_collab1	YBR201W	DER1	-0.074	0.118	0.196	-0.005	0.053	0.4649
YHR209W_collab1	YHR209W_collab1	YDR051C	DET1	0.01	0.029	0.4056	0.092	0.078	0.1062
YHR209W_collab1	YHR209W_collab1	YOR030W	DFG16	0.011	0.017	0.3465	0.035	0.029	0.1935
YHR209W_collab1	YHR209W_collab1	YMR238W	DFG5	-0.047	0.051	0.2137	0.004	0.014	0.4312
YHR209W_collab1	YHR209W_collab1	YDR411C	DFM1	0.007	0.018	0.4056	0.121	0.078	0.05198
YHR209W_collab1	YHR209W_collab1	YOR245C	DGA1	-0.025	0.047	0.3314	-0.03	0.058	0.3244
YHR209W_collab1	YHR209W_collab1	YOR311C	DGK1	0.049	0.068	0.2485	-0.038	0.165	0.3557
YHR209W_collab1	YHR209W_collab1	YKL121W	DGR2	-0.212	0.164	0.02434	-0.056	0.039	0.1441
YHR209W_collab1	YHR209W_collab1	YMR316W	DIA1	0.032	0.014	0.05793	0.061	0.039	0.1009
YHR209W_collab1	YHR209W_collab1	YOR080W	DIA2	-0.067	0.048	0.1189	-0.025	0.022	0.2153
YHR209W_collab1	YHR209W_collab1	YDL024C	DIA3	-0.016	0.012	0.1994	0	0.01	0.4911
YHR209W_collab1	YHR209W_collab1	YLR348C	DIC1	-0.03	0.053	0.3474	-0.016	0.059	0.4246
YHR209W_collab1	YHR209W_collab1	YKR035W-A	DID2	0.006	0.116	0.4772	-0.004	0.03	0.4612
YHR209W_collab1	YHR209W_collab1	YGR227W	DIE2	-0.027	0.047	0.3278	-0.042	0.05	0.247
YHR209W_collab1	YHR209W_collab1	YLR437C	DIF1	0.012	0.027	0.3779	0.005	0.017	0.4224
YHR209W_collab1	YHR209W_collab1	YDR480W	DIG2	-0.014	0.013	0.242	-0.003	0.041	0.4726
YHR209W_collab1	YHR209W_collab1	YDR263C	DIN7	-0.007	0.031	0.4382	0.018	0.022	0.2846
YHR209W_collab1	YHR209W_collab1	YPL265W	DIP5	0.014	0.007	0.1178	-0.02	0.022	0.2576
YHR209W_collab1	YHR209W_collab1	YDR403W	DIT1	0.046	0.023	0.07325	0.044	0.013	0.01175
YHR209W_collab1	YHR209W_collab1	YDR402C	DIT2	0.018	0.016	0.2417	-0.022	0.007	0.02204
YHR209W_collab1	YHR209W_collab1	YDL174C	DLD1	0.017	0.038	0.3635	-0.021	0.08	0.3828
YHR209W_collab1	YHR209W_collab1	YDL178W	DLD2	0.016	0.029	0.3457	0.008	0.012	0.331
YHR209W_collab1	YHR209W_collab1	YJL065C	DLS1	-0.011	0.003	0.003776	-0.028	0.014	0.08266
YHR209W_collab1	YHR209W_collab1	YMR126C	DLT1	-0.009	0.033	0.4252	0.037	0.028	0.1692
YHR209W_collab1	YHR209W_collab1	YNL116W	DMA2	0.092	0.083	0.1208	0.049	0.075	0.2544
YHR209W_collab1	YHR209W_collab1	YER179W	DMC1	-0.006	0.019	0.4084	-0.011	0.052	0.4202
YHR209W_collab1	YHR209W_collab1	YER166W	DNF1	-0.004	0.03	0.4534	-0.008	0.015	0.3698
YHR209W_collab1	YHR209W_collab1	YDR093W	DNF2	-0.006	0.008	0.3364	-0.01	0.028	0.4028
YHR209W_collab1	YHR209W_collab1	YMR162C	DNF3	-0.001	0.014	0.4899	-0.019	0.042	0.3594
YHR209W_collab1	YHR209W_collab1	YOR005C	DNL4	0.007	0.031	0.4391	-0.095	0.046	0.04373
YHR209W_collab1	YHR209W_collab1	YLL001W	DNM1	0.05	0.028	0.1078	0.01	0.027	0.4047
YHR209W_collab1	YHR209W_collab1	YKL213C	DOA1	-0.009	0.046	0.4391	-0.018	0.019	0.2702
YHR209W_collab1	YHR209W_collab1	YHR044C	DOG1	-0.018	0.026	0.3134	0.034	0.009	0.003935
YHR209W_collab1	YHR209W_collab1	YHR043C	DOG2	-0.02	0.029	0.3059	-0.012	0.015	0.3104
YHR209W_collab1	YHR209W_collab1	YNL001W	DOM34	-0.057	0.065	0.2178	-0.03	0.041	0.2906
YHR209W_collab1	YHR209W_collab1	YDR273W	DON1	0.01	0.01	0.266	-0.024	0.042	0.3181
YHR209W_collab1	YHR209W_collab1	YDR068W	DOS2	-0.041	0.036	0.1925	-0.024	0.019	0.1933
YHR209W_collab1	YHR209W_collab1	YDR440W	DOT1	0.009	0.016	0.3621	0.059	0.058	0.1639
YHR209W_collab1	YHR209W_collab1	YIL010W	DOT5	0.008	0.025	0.4089	0.016	0.02	0.294
YHR209W_collab1	YHR209W_collab1	YER088C	DOT6	0.016	0.008	0.104	0.008	0.009	0.2738
YHR209W_collab1	YHR209W_collab1	YBR278W	DPB3	-0.083	0.071	0.0999	-0.064	0.007	5.353e-12
YHR209W_collab1	YHR209W_collab1	YDR121W	DPB4	0.019	0.038	0.3611	0.014	0.045	0.4089
YHR209W_collab1	YHR209W_collab1	YIL103W	DPH1	-0.018	0.048	0.3799	-0.021	0.046	0.3539
YHR209W_collab1	YHR209W_collab1	YKL191W	DPH2	0.013	0.046	0.4173	-0.016	0.004	0.004899
YHR209W_collab1	YHR209W_collab1	YLR172C	DPH5	0.014	0.006	0.07762	-0.035	0.084	0.3724
YHR209W_collab1	YHR209W_collab1	YDR294C	DPL1	-0.019	0.014	0.1974	-0.013	0.051	0.4127
YHR209W_collab1	YHR209W_collab1	YDR284C	DPP1	0.016	0.043	0.3811	0.038	0.017	0.0577
YHR209W_collab1	YHR209W_collab1	YGR093W	DRN1	-0.008	0.012	0.3337	-0.003	0.03	0.4711
YHR209W_collab1	YHR209W_collab1	YGL196W	DSD1	0.013	0.009	0.1716	-0.023	0.053	0.357
YHR209W_collab1	YHR209W_collab1	YER124C	DSE1	-0.037	0.052	0.2517	-0.023	0.053	0.3426
YHR209W_collab1	YHR209W_collab1	YHR143W	DSE2	0	0	NaN	0	0	NaN
YHR209W_collab1	YHR209W_collab1	YOR264W	DSE3	-0.001	0.041	0.4936	0.048	0.01	0.0005087
YHR209W_collab1	YHR209W_collab1	YNR067C	DSE4	0.011	0.051	0.4322	-0.047	0.089	0.2913
YHR209W_collab1	YHR209W_collab1	YBR007C	DSF2	0.037	0.146	0.349	-0.067	0.036	0.0731
YHR209W_collab1	YHR209W_collab1	YMR276W	DSK2	0.03	0.021	0.1462	0.001	0.063	0.4912
YHR209W_collab1	YHR209W_collab1	YPR017C	DSS4	-0.004	0.012	0.4328	0.074	0.081	0.202
YHR209W_collab1	YHR209W_collab1	YGL043W	DST1	0.033	0.021	0.1403	0.025	0.018	0.1661
YHR209W_collab1	YHR209W_collab1	YDL219W	DTD1	0.023	0.023	0.2464	-0.046	0.01	0.0008619
YHR209W_collab1	YHR209W_collab1	YBR180W	DTR1	-0.014	0.143	0.4419	-0.003	0.045	0.4788
YHR209W_collab1	YHR209W_collab1	YOL087C	DUF1	-0.036	0.041	0.2453	0.032	0.076	0.3423
YHR209W_collab1	YHR209W_collab1	YFR044C	DUG1	-0.008	0.058	0.4538	0.032	0.026	0.1979
YHR209W_collab1	YHR209W_collab1	YBR281C	DUG2	-0.025	0.046	0.3308	-0.003	0.032	0.4721
YHR209W_collab1	YHR209W_collab1	YBR208C	DUR1,2	-0.006	0.08	0.474	0.02	0.013	0.1684
YHR209W_collab1	YHR209W_collab1	YHL016C	DUR3	0.019	0.016	0.2221	0.008	0.008	0.2809
YHR209W_collab1	YHR209W_collab1	YLR401C	DUS3	0.041	0.031	0.1917	-0.009	0.036	0.4352
YHR209W_collab1	YHR209W_collab1	YLR405W	DUS4	0.046	0.063	0.3007	0.048	0.013	0.005814
YHR209W_collab1	YHR209W_collab1	YKR054C	DYN1	0.06	0.015	0.003332	-0.013	0.053	0.4329
YHR209W_collab1	YHR209W_collab1	YDR424C	DYN2	0.019	0.014	0.1901	0.001	0.053	0.4939
YHR209W_collab1	YHR209W_collab1	YMR299C	DYN3	0.088	0.033	0.03164	0.031	0.048	0.3224
YHR209W_collab1	YHR209W_collab1	YDR359C	EAF1	-0.024	0.047	0.3534	0.071	0.089	0.2475
YHR209W_collab1	YHR209W_collab1	YPR023C	EAF3	-0.003	0.091	0.4833	0.027	0.053	0.3295
YHR209W_collab1	YHR209W_collab1	YJR082C	EAF6	0.015	0.041	0.3885	0.068	0.011	8.868e-06
YHR209W_collab1	YHR209W_collab1	YNL136W	EAF7	0.105	0.02	7.125e-05	0.05	0.008	2.011e-06
YHR209W_collab1	YHR209W_collab1	YMR171C	EAR1	0.03	0.006	0.0002985	-0.06	0.116	0.2504
YHR209W_collab1	YHR209W_collab1	YDR206W	EBS1	-0.003	0.025	0.4711	0.019	0.017	0.2229
YHR209W_collab1	YHR209W_collab1	YLR284C	ECI1	0.005	0.048	0.4754	0.005	0.029	0.4546
YHR209W_collab1	YHR209W_collab1	YAL059W	ECM1	-0.638	0.07	2.706e-30	-0.027	0.116	0.3775
YHR209W_collab1	YHR209W_collab1	YDR446W	ECM11	0.043	0.012	0.007273	-0.021	0.023	0.2527
YHR209W_collab1	YHR209W_collab1	YHR021W-A	ECM12	-0.017	0.017	0.2581	-0.013	0.035	0.3942
YHR209W_collab1	YHR209W_collab1	YBL043W	ECM13	-0.026	0.085	0.367	-0.022	0.034	0.3113
YHR209W_collab1	YHR209W_collab1	YHR132C	ECM14	0	0	NaN	0	0	NaN
YHR209W_collab1	YHR209W_collab1	YBL001C	ECM15	-0.068	0.085	0.2057	0.047	0.046	0.2114
YHR209W_collab1	YHR209W_collab1	YJR137C	ECM17	0.013	0.027	0.3749	-0.014	0.047	0.4153
YHR209W_collab1	YHR209W_collab1	YDR125C	ECM18	-0.004	0.036	0.4675	-0.013	0.012	0.2489
YHR209W_collab1	YHR209W_collab1	YLR390W	ECM19	0.045	0.04	0.2254	0.014	0.025	0.363
YHR209W_collab1	YHR209W_collab1	YBR065C	ECM2	0.112	0.037	0.009848	-0.036	0.025	0.154
YHR209W_collab1	YHR209W_collab1	YBL101C	ECM21	-0.02	0.203	0.4188	-0.004	0.012	0.4223
YHR209W_collab1	YHR209W_collab1	YLR228C	ECM22	-0.064	0.081	0.2757	0.008	0.012	0.3513
YHR209W_collab1	YHR209W_collab1	YPL021W	ECM23	-0.047	0.042	0.1881	0.002	0.065	0.4896
YHR209W_collab1	YHR209W_collab1	YJL201W	ECM25	0.034	0.034	0.2339	0.015	0.006	0.06175
YHR209W_collab1	YHR209W_collab1	YJR106W	ECM27	0.088	0.024	0.004657	-0.002	0.052	0.4899
YHR209W_collab1	YHR209W_collab1	YOR092W	ECM3	0.034	0.034	0.23	0.025	0.068	0.3621
YHR209W_collab1	YHR209W_collab1	YLR436C	ECM30	0.041	0.033	0.1751	-0.015	0.032	0.3611
YHR209W_collab1	YHR209W_collab1	YBR176W	ECM31	0.054	0.036	0.1171	-0.018	0.052	0.3808
YHR209W_collab1	YHR209W_collab1	YER176W	ECM32	0.007	0.025	0.4227	0.013	0.011	0.2162
YHR209W_collab1	YHR209W_collab1	YBR078W	ECM33	0.081	0.023	0.006105	0.127	0.033	0.002092
YHR209W_collab1	YHR209W_collab1	YHL043W	ECM34	0.013	0.01	0.2178	-0.02	0.003	8.224e-06
YHR209W_collab1	YHR209W_collab1	YIL146C	ECM37	0.012	0.023	0.3663	-0.014	0.004	0.006281
YHR209W_collab1	YHR209W_collab1	YLR299W	ECM38	0.02	0.057	0.4052	0.023	0.009	0.05082
YHR209W_collab1	YHR209W_collab1	YKR076W	ECM4	0.041	0.071	0.3104	0.02	0.043	0.3682
YHR209W_collab1	YHR209W_collab1	YMR176W	ECM5	0.066	0.014	0.0003554	-0.001	0.017	0.4871
YHR209W_collab1	YHR209W_collab1	YLR443W	ECM7	-0.019	0.053	0.3809	-0.048	0.043	0.1877
YHR209W_collab1	YHR209W_collab1	YBR076W	ECM8	0.014	0.059	0.4186	0.13	0.068	0.03745
YHR209W_collab1	YHR209W_collab1	YGL222C	EDC1	0.017	0.023	0.3025	-0.006	0.048	0.4562
YHR209W_collab1	YHR209W_collab1	YBL047C	EDE1	0.075	0.068	0.1412	0.066	0.021	0.012
YHR209W_collab1	YHR209W_collab1	YBR033W	EDS1	-0.025	0.017	0.1627	-0.022	0.056	0.3611
YHR209W_collab1	YHR209W_collab1	YPL095C	EEB1	0.02	0.028	0.3089	0.013	0.024	0.3579
YHR209W_collab1	YHR209W_collab1	YOR133W	EFT1	-0.065	0.087	0.2107	-0.01	0.08	0.4486
YHR209W_collab1	YHR209W_collab1	YDR385W	EFT2	0.056	0.005	1.555e-16	0.02	0.063	0.3796
YHR209W_collab1	YHR209W_collab1	YPL037C	EGD1	0.012	0.021	0.3549	0.046	0.012	0.003529
YHR209W_collab1	YHR209W_collab1	YHR193C	EGD2	0	0	NaN	0	0	NaN
YHR209W_collab1	YHR209W_collab1	YDR036C	EHD3	0.037	0.019	0.09295	0.04	0.001	4.19e-83
YHR209W_collab1	YHR209W_collab1	YBR177C	EHT1	0.023	0.142	0.428	0.005	0.04	0.4669
YHR209W_collab1	YHR209W_collab1	YDR147W	EKI1	-0.019	0.044	0.3592	-0.003	0.02	0.4545
YHR209W_collab1	YHR209W_collab1	YPL046C	ELC1	-0.035	0.062	0.308	0.008	0.016	0.3797
YHR209W_collab1	YHR209W_collab1	YKL160W	ELF1	-0.007	0.045	0.4524	-0.005	0.048	0.4711
YHR209W_collab1	YHR209W_collab1	YOR144C	ELG1	0.003	0.024	0.4706	-0.005	0.085	0.472
YHR209W_collab1	YHR209W_collab1	YKL048C	ELM1	0.086	0.021	0.001952	0.026	0.026	0.2535
YHR209W_collab1	YHR209W_collab1	YJL196C	ELO1	-0.012	0.067	0.4369	-0.012	0.041	0.4112
YHR209W_collab1	YHR209W_collab1	YGR200C	ELP2	-0.022	0.043	0.338	-0.027	0.029	0.2522
YHR209W_collab1	YHR209W_collab1	YPL086C	ELP3	-0.04	0.042	0.2346	-0.052	0.037	0.1471
YHR209W_collab1	YHR209W_collab1	YPL101W	ELP4	-0.021	0.024	0.2709	-0.03	0.014	0.07026
YHR209W_collab1	YHR209W_collab1	YMR312W	ELP6	0.043	0.032	0.1606	-0.035	0.057	0.2865
YHR209W_collab1	YHR209W_collab1	YCL045C	EMC1	0.014	0.005	0.0446	0.072	0.018	0.001759
YHR209W_collab1	YHR209W_collab1	YJR088C	EMC2	-0.106	0.123	0.1119	-0.011	0.031	0.4012
YHR209W_collab1	YHR209W_collab1	YGL231C	EMC4	-0.045	0.072	0.2686	-0.009	0.03	0.4165
YHR209W_collab1	YHR209W_collab1	YLL014W	EMC6	0.05	0.018	0.03028	0.006	0.014	0.3973
YHR209W_collab1	YHR209W_collab1	YDR512C	EMI1	-0.031	0.018	0.111	0.027	0.015	0.09917
YHR209W_collab1	YHR209W_collab1	YDR516C	EMI2	-0.011	0.038	0.4004	-0.004	0.045	0.4663
YHR209W_collab1	YHR209W_collab1	YOL071W	EMI5	-0.018	0.064	0.4133	0.04	0.04	0.2437
YHR209W_collab1	YHR209W_collab1	YLR080W	EMP46	-0.112	0.154	0.2304	-0.052	0.084	0.3139
YHR209W_collab1	YHR209W_collab1	YFL048C	EMP47	0.011	0.032	0.3943	0.029	0.003	9.451e-11
YHR209W_collab1	YHR209W_collab1	YLR083C	EMP70	-0.018	0.021	0.2956	-0.058	0.051	0.215
YHR209W_collab1	YHR209W_collab1	YOL158C	ENB1	0.027	0.043	0.3227	0.017	0.083	0.4283
YHR209W_collab1	YHR209W_collab1	YGR254W	ENO1	0.049	0.023	0.06416	0.036	0.123	0.3601
YHR209W_collab1	YHR209W_collab1	YDL161W	ENT1	-0.008	0.04	0.4339	-0.024	0.03	0.284
YHR209W_collab1	YHR209W_collab1	YLR206W	ENT2	-0.018	0.028	0.3426	-0.017	0.027	0.3425
YHR209W_collab1	YHR209W_collab1	YJR125C	ENT3	-0.344	0.06	2.651e-07	-0.003	0.045	0.481
YHR209W_collab1	YHR209W_collab1	YLL038C	ENT4	-0.043	0.043	0.2234	-0.023	0.031	0.3011
YHR209W_collab1	YHR209W_collab1	YDR153C	ENT5	0.035	0.012	0.01907	0.022	0.026	0.2641
YHR209W_collab1	YHR209W_collab1	YPL236C	ENV7	0.029	0.049	0.3095	0.036	0.005	2.476e-07
YHR209W_collab1	YHR209W_collab1	YNL080C	EOS1	0.018	0.051	0.3767	0.01	0.121	0.4542
YHR209W_collab1	YHR209W_collab1	YIL005W	EPS1	0.049	0.026	0.08573	0.017	0.019	0.2817
YHR209W_collab1	YHR209W_collab1	YHR123W	EPT1	0	0	NaN	0	0	NaN
YHR209W_collab1	YHR209W_collab1	YDR414C	ERD1	-0.014	0.031	0.367	0.037	0.035	0.2087
YHR209W_collab1	YHR209W_collab1	YLR246W	ERF2	-0.007	0.017	0.4107	0.033	0.004	1.471e-08
YHR209W_collab1	YHR209W_collab1	YMR202W	ERG2	0.016	0.069	0.4215	-0.147	0.094	0.05757
YHR209W_collab1	YHR209W_collab1	YLR056W	ERG3	-0.252	0.158	0.02012	-0.136	0.204	0.1738
YHR209W_collab1	YHR209W_collab1	YMR015C	ERG5	-0.021	0.049	0.3588	0.018	0.026	0.3119
YHR209W_collab1	YHR209W_collab1	YML008C	ERG6	0.048	0.097	0.29	0.034	0.022	0.1446
YHR209W_collab1	YHR209W_collab1	YFR041C	ERJ5	-0.033	0.01	0.01221	-0.01	0.042	0.4244
YHR209W_collab1	YHR209W_collab1	YJR054W	ERM6	-0.105	0.07	0.1335	-0.206	0.082	0.02269
YHR209W_collab1	YHR209W_collab1	YAR002C-A	ERP1	0.029	0.025	0.1978	-0.03	0.024	0.1824
YHR209W_collab1	YHR209W_collab1	YAL007C	ERP2	-0.138	0.229	0.07869	-0.049	0.033	0.1316
YHR209W_collab1	YHR209W_collab1	YDL018C	ERP3	-0.032	0.038	0.2518	-0.032	0.011	0.02736
YHR209W_collab1	YHR209W_collab1	YOR016C	ERP4	0.063	0.025	0.03862	-0.003	0.073	0.4859
YHR209W_collab1	YHR209W_collab1	YHR110W	ERP5	0	0	NaN	0	0	NaN
YHR209W_collab1	YHR209W_collab1	YGL002W	ERP6	-0.005	0.011	0.4038	-0.021	0.005	0.0008237
YHR209W_collab1	YHR209W_collab1	YCR075C	ERS1	0.033	0.047	0.2848	-0.008	0.036	0.4369
YHR209W_collab1	YHR209W_collab1	YBR239C	ERT1	-0.003	0.049	0.4763	-0.014	0.045	0.4
YHR209W_collab1	YHR209W_collab1	YGL054C	ERV14	0.008	0.029	0.4283	0.019	0.015	0.2116
YHR209W_collab1	YHR209W_collab1	YBR210W	ERV15	0.04	0.085	0.3054	-0.031	0.056	0.3086
YHR209W_collab1	YHR209W_collab1	YPR037C	ERV2	-0.018	0.062	0.3918	-0.009	0.047	0.4357
YHR209W_collab1	YHR209W_collab1	YML012W	ERV25	0.004	0.035	0.4669	-0.006	0.037	0.451
YHR209W_collab1	YHR209W_collab1	YGR284C	ERV29	-0.032	0.02	0.1422	-0.01	0.01	0.2741
YHR209W_collab1	YHR209W_collab1	YML067C	ERV41	0.031	0.026	0.2042	-0.011	0.08	0.4472
YHR209W_collab1	YHR209W_collab1	YAL042W	ERV46	-0.089	0.062	0.07701	0.003	0.044	0.4768
YHR209W_collab1	YHR209W_collab1	YNL125C	ESBP6	0.045	0.017	0.0299	-0.024	0.062	0.351
YHR209W_collab1	YHR209W_collab1	YMR219W	ESC1	-0.008	0.064	0.4557	0.027	0.009	0.02065
YHR209W_collab1	YHR209W_collab1	YDR363W	ESC2	0.017	0.019	0.272	0.029	0.021	0.1726
YHR209W_collab1	YHR209W_collab1	YOL017W	ESC8	-0.011	0.012	0.2806	-0.015	0.037	0.3765
YHR209W_collab1	YHR209W_collab1	YIL151C	ESL1	0.005	0.025	0.4431	-0.009	0.032	0.4138
YHR209W_collab1	YHR209W_collab1	YKR096W	ESL2	-0.024	0.14	0.4174	-0.001	0.024	0.488
YHR209W_collab1	YHR209W_collab1	YLR233C	EST1	0.033	0.021	0.1543	-0.021	0.035	0.3519
YHR209W_collab1	YHR209W_collab1	YIL009C-A	EST3	-0.018	0.016	0.2277	-0.023	0.019	0.2112
YHR209W_collab1	YHR209W_collab1	YBR026C	ETR1	0.011	0.053	0.4318	-0.041	0.09	0.3075
YHR209W_collab1	YHR209W_collab1	YLR300W	EXG1	0.044	0.027	0.141	0.02	0.04	0.371
YHR209W_collab1	YHR209W_collab1	YDR261C	EXG2	0.018	0.023	0.2903	0.006	0.074	0.4638
YHR209W_collab1	YHR209W_collab1	YOR033C	EXO1	-0.08	0.063	0.1145	-0.005	0.019	0.4326
YHR209W_collab1	YHR209W_collab1	YOR317W	FAA1	0.004	0.105	0.4821	0.079	0.066	0.1431
YHR209W_collab1	YHR209W_collab1	YMR246W	FAA4	-0.01	0.039	0.4193	-0.102	0.06	0.04266
YHR209W_collab1	YHR209W_collab1	YNL023C	FAP1	0.008	0.065	0.4491	0.02	0.056	0.374
YHR209W_collab1	YHR209W_collab1	YLR238W	FAR10	0.043	0.037	0.193	-0.034	0.02	0.1271
YHR209W_collab1	YHR209W_collab1	YNL127W	FAR11	-0.019	0.023	0.2855	-0.034	0.083	0.3256
YHR209W_collab1	YHR209W_collab1	YMR052W	FAR3	0.008	0.033	0.4291	0.009	0.03	0.4184
YHR209W_collab1	YHR209W_collab1	YFR008W	FAR7	-0.039	0.011	0.006288	-0.044	0.006	6.555e-08
YHR209W_collab1	YHR209W_collab1	YMR029C	FAR8	-0.002	0.041	0.4841	-0.022	0.061	0.3738
YHR209W_collab1	YHR209W_collab1	YBR041W	FAT1	-0.124	0.298	0.1055	-0.02	0.064	0.3828
YHR209W_collab1	YHR209W_collab1	YER183C	FAU1	0.043	0.027	0.105	0.018	0.01	0.1238
YHR209W_collab1	YHR209W_collab1	YLR377C	FBP1	-0.019	0.006	0.02103	0.004	0.013	0.4253
YHR209W_collab1	YHR209W_collab1	YJL155C	FBP26	-0.032	0.055	0.3135	-0.019	0.023	0.2881
YHR209W_collab1	YHR209W_collab1	YPR062W	FCY1	0.039	0.066	0.2915	-0.002	0.008	0.4372
YHR209W_collab1	YHR209W_collab1	YER056C	FCY2	0.036	0.02	0.09851	-0.02	0.027	0.2874
YHR209W_collab1	YHR209W_collab1	YER060W	FCY21	-0.025	0.049	0.3193	0.004	0.031	0.4626
YHR209W_collab1	YHR209W_collab1	YCR034W	FEN1	-0.018	0.08	0.4109	0.097	0.004	3.835e-60
YHR209W_collab1	YHR209W_collab1	YMR058W	FET3	-0.029	0.034	0.2652	0.019	0.06	0.3901
YHR209W_collab1	YHR209W_collab1	YMR319C	FET4	0.009	0.037	0.4252	-0.036	0.024	0.1375
YHR209W_collab1	YHR209W_collab1	YFL041W	FET5	0.049	0.008	1.772e-05	-0.018	0.037	0.3413
YHR209W_collab1	YHR209W_collab1	YBR040W	FIG1	0.009	0.09	0.4554	-0.037	0.005	4.348e-08
YHR209W_collab1	YHR209W_collab1	YCR089W	FIG2	0.013	0.016	0.3093	0.014	0.055	0.4084
YHR209W_collab1	YHR209W_collab1	YDR130C	FIN1	-0.03	0.013	0.06361	0.004	0.02	0.4475
YHR209W_collab1	YHR209W_collab1	YIL065C	FIS1	0.017	0.027	0.3292	0.002	0.018	0.4757
YHR209W_collab1	YHR209W_collab1	YDR534C	FIT1	0.017	0.008	0.08554	-0.019	0.015	0.2018
YHR209W_collab1	YHR209W_collab1	YOR382W	FIT2	0.051	0.024	0.06794	-0.034	0.093	0.3403
YHR209W_collab1	YHR209W_collab1	YOR383C	FIT3	0.014	0.042	0.398	-0.083	0.025	0.007376
YHR209W_collab1	YHR209W_collab1	YIL131C	FKH1	0.021	0.033	0.313	0.016	0.051	0.3917
YHR209W_collab1	YHR209W_collab1	YNL068C	FKH2	-0.013	0.015	0.2808	0.012	0.028	0.3799
YHR209W_collab1	YHR209W_collab1	YLR342W	FKS1	-0.071	0.093	0.2418	-0.008	0.069	0.4619
YHR209W_collab1	YHR209W_collab1	YMR306W	FKS3	-0.013	0.076	0.4277	0.011	0.022	0.3693
YHR209W_collab1	YHR209W_collab1	YPL221W	FLC1	-0.052	0.021	0.04192	-0.014	0.013	0.2313
YHR209W_collab1	YHR209W_collab1	YAL053W	FLC2	-0.002	0.046	0.4832	0.004	0.058	0.4739
YHR209W_collab1	YHR209W_collab1	YGL139W	FLC3	-0.034	0.013	0.04164	-0.021	0.013	0.1352
YHR209W_collab1	YHR209W_collab1	YLR404W	FLD1	0.019	0.017	0.2355	-0.012	0.027	0.3907
YHR209W_collab1	YHR209W_collab1	YAR050W	FLO1	0.043	0.201	0.3474	-0.192	0.102	0.008994
YHR209W_collab1	YHR209W_collab1	YKR102W	FLO10	-0.188	0.034	1.369e-05	-0.015	0.011	0.2001
YHR209W_collab1	YHR209W_collab1	YER109C	FLO8	-0.01	0.014	0.3254	-0.044	0.003	8.787e-29
YHR209W_collab1	YHR209W_collab1	YBR008C	FLR1	0.022	0.086	0.3888	0.008	0.031	0.4262
YHR209W_collab1	YHR209W_collab1	YIL134W	FLX1	0.039	0.035	0.2012	0.03	0.068	0.3409
YHR209W_collab1	YHR209W_collab1	YIL098C	FMC1	0.027	0.058	0.3488	0.048	0.018	0.03506
YHR209W_collab1	YHR209W_collab1	YHR176W	FMO1	0	0	NaN	0	0	NaN
YHR209W_collab1	YHR209W_collab1	YER182W	FMP10	-0.028	0.007	0.004401	-0.018	0.056	0.3632
YHR209W_collab1	YHR209W_collab1	YDR070C	FMP16	-0.006	0.027	0.442	0.205	0.046	0.000142
YHR209W_collab1	YHR209W_collab1	YBR269C	FMP21	-0.043	0.016	0.03159	0.047	0.036	0.1566
YHR209W_collab1	YHR209W_collab1	YBR047W	FMP23	0.056	0.071	0.214	0.009	0.062	0.4478
YHR209W_collab1	YHR209W_collab1	YLR077W	FMP25	0.022	0.018	0.2208	0.014	0.055	0.4324
YHR209W_collab1	YHR209W_collab1	YLR454W	FMP27	0.008	0.041	0.4397	0.045	0.006	2.08e-07
YHR209W_collab1	YHR209W_collab1	YPL103C	FMP30	-0.03	0.019	0.14	-0.036	0.146	0.3534
YHR209W_collab1	YHR209W_collab1	YFL046W	FMP32	-0.01	0.02	0.3623	-0.062	0.029	0.04406
YHR209W_collab1	YHR209W_collab1	YJL161W	FMP33	-0.057	0.035	0.1085	-0.02	0.027	0.3051
YHR209W_collab1	YHR209W_collab1	YGL080W	FMP37	0.022	0.04	0.3336	-0.012	0.039	0.4038
YHR209W_collab1	YHR209W_collab1	YPL222W	FMP40	0.002	0.031	0.4842	0.007	0.024	0.4184
YHR209W_collab1	YHR209W_collab1	YMR221C	FMP42	-0.012	0.064	0.4324	-0.002	0.04	0.4807
YHR209W_collab1	YHR209W_collab1	YGR243W	FMP43	-0.018	0.052	0.3893	0.059	0.01	2.768e-05
YHR209W_collab1	YHR209W_collab1	YDL222C	FMP45	0.012	0.017	0.3221	0.002	0.022	0.4719
YHR209W_collab1	YHR209W_collab1	YKR049C	FMP46	0.05	0.063	0.2544	0.001	0.028	0.488
YHR209W_collab1	YHR209W_collab1	YGR052W	FMP48	-0.03	0.018	0.1282	-0.039	0.003	1.007e-18
YHR209W_collab1	YHR209W_collab1	YMR020W	FMS1	0.059	0.02	0.02184	0.015	0.025	0.341
YHR209W_collab1	YHR209W_collab1	YBL013W	FMT1	0.059	0.061	0.1888	0.023	0.04	0.3276
YHR209W_collab1	YHR209W_collab1	YDR110W	FOB1	0.031	0.026	0.1922	0.001	0.006	0.4825
YHR209W_collab1	YHR209W_collab1	YKR009C	FOX2	0.07	0.077	0.2053	0.032	0.017	0.1039
YHR209W_collab1	YHR209W_collab1	YNR047W	FPK1	-0.061	0.075	0.2102	-0.003	0.115	0.4891
YHR209W_collab1	YHR209W_collab1	YNL135C	FPR1	-0.03	0.046	0.2926	-0.01	0.022	0.3783
YHR209W_collab1	YHR209W_collab1	YDR519W	FPR2	0.008	0.04	0.4327	0.031	0.021	0.1413
YHR209W_collab1	YHR209W_collab1	YML074C	FPR3	-0.082	0.055	0.09329	0.044	0.036	0.1756
YHR209W_collab1	YHR209W_collab1	YLR449W	FPR4	0.005	0.014	0.4117	-0.031	0.064	0.3232
YHR209W_collab1	YHR209W_collab1	YLL043W	FPS1	-0.004	0.104	0.4859	0.043	0.022	0.09391
YHR209W_collab1	YHR209W_collab1	YLL029W	FRA1	0.051	0.01	0.0002978	-0.005	0.035	0.4589
YHR209W_collab1	YHR209W_collab1	YLR214W	FRE1	0.014	0.033	0.3982	0.001	0.024	0.4915
YHR209W_collab1	YHR209W_collab1	YKL220C	FRE2	0.01	0.04	0.4312	0.001	0.016	0.4807
YHR209W_collab1	YHR209W_collab1	YOR381W	FRE3	0.038	0.012	0.01436	-0.016	0.022	0.3194
YHR209W_collab1	YHR209W_collab1	YNR060W	FRE4	0.014	0.003	0.002353	0.004	0.034	0.4639
YHR209W_collab1	YHR209W_collab1	YOR384W	FRE5	-0.032	0.024	0.1843	-0.03	0.064	0.3433
YHR209W_collab1	YHR209W_collab1	YLL051C	FRE6	-0.029	0.008	0.009963	0.038	0.018	0.08656
YHR209W_collab1	YHR209W_collab1	YOL152W	FRE7	-0.127	0.149	0.08743	-0.078	0.158	0.2116
YHR209W_collab1	YHR209W_collab1	YLR047C	FRE8	-0.018	0.042	0.3912	-0.002	0.055	0.488
YHR209W_collab1	YHR209W_collab1	YCL026C-A	FRM2	0.057	0.016	0.005806	0.029	0.023	0.1878
YHR209W_collab1	YHR209W_collab1	YOR324C	FRT1	0.017	0.05	0.3937	0.017	0.049	0.3893
YHR209W_collab1	YHR209W_collab1	YAL028W	FRT2	-0.013	0.119	0.4403	-0.031	0.075	0.3336
YHR209W_collab1	YHR209W_collab1	YOR271C	FSF1	0.028	0.009	0.01336	-0.063	0.029	0.05777
YHR209W_collab1	YHR209W_collab1	YHR049W	FSH1	0.019	0.024	0.2842	-0.011	0.008	0.208
YHR209W_collab1	YHR209W_collab1	YMR222C	FSH2	-0.019	0.041	0.3775	0.007	0.005	0.22
YHR209W_collab1	YHR209W_collab1	YOR280C	FSH3	-0.005	0.029	0.4521	-0.006	0.009	0.3317
YHR209W_collab1	YHR209W_collab1	YBR207W	FTH1	-0.087	0.083	0.1151	0.027	0.03	0.2543
YHR209W_collab1	YHR209W_collab1	YER145C	FTR1	0.025	0.023	0.2161	0.032	0.012	0.02734
YHR209W_collab1	YHR209W_collab1	YBL042C	FUI1	-0.031	0.107	0.3552	-0.018	0.013	0.176
YHR209W_collab1	YHR209W_collab1	YPL262W	FUM1	0.082	0.089	0.1962	0.016	0.01	0.1474
YHR209W_collab1	YHR209W_collab1	YAL008W	FUN14	-0.113	0.236	0.1435	0.035	0.027	0.1784
YHR209W_collab1	YHR209W_collab1	YAL034C	FUN19	0.003	0.088	0.4837	-0.02	0.067	0.3879
YHR209W_collab1	YHR209W_collab1	YAL022C	FUN26	0.056	0.121	0.2576	-0.019	0.049	0.3644
YHR209W_collab1	YHR209W_collab1	YAL019W	FUN30	-0.05	0.078	0.2468	-0.007	0.013	0.3631
YHR209W_collab1	YHR209W_collab1	YCL027W	FUS1	0.015	0.041	0.3813	0.01	0.043	0.4224
YHR209W_collab1	YHR209W_collab1	YMR232W	FUS2	0.034	0.103	0.3446	0.018	0.039	0.3614
YHR209W_collab1	YHR209W_collab1	YDR024W	FYV1	-0.146	0.04	0.001396	-0.01	0.048	0.4331
YHR209W_collab1	YHR209W_collab1	YIL097W	FYV10	0.027	0.05	0.3269	-0.036	0.029	0.1855
YHR209W_collab1	YHR209W_collab1	YOR183W	FYV12	-0.003	0.086	0.4856	0.009	0.027	0.4129
YHR209W_collab1	YHR209W_collab1	YHR059W	FYV4	-0.077	0.016	0.000447	-0.061	0.018	0.009825
YHR209W_collab1	YHR209W_collab1	YGR196C	FYV8	-0.106	0.113	0.1135	-0.035	0.01	0.00844
YHR209W_collab1	YHR209W_collab1	YGL254W	FZF1	0.023	0.034	0.3032	0.017	0.007	0.05779
YHR209W_collab1	YHR209W_collab1	YOR178C	GAC1	-0.005	0.02	0.4356	-0.075	0.031	0.04225
YHR209W_collab1	YHR209W_collab1	YMR250W	GAD1	0.049	0.015	0.01201	-0.009	0.019	0.3782
YHR209W_collab1	YHR209W_collab1	YBR020W	GAL1	0	0.166	0.4991	-0.032	0.05	0.2961
YHR209W_collab1	YHR209W_collab1	YBR019C	GAL10	-0.019	0.13	0.421	0.022	0.121	0.4081
YHR209W_collab1	YHR209W_collab1	YLR081W	GAL2	0.004	0.047	0.4809	-0.029	0.028	0.2553
YHR209W_collab1	YHR209W_collab1	YDR009W	GAL3	-0.019	0.029	0.3105	-0.104	0.016	8.365e-07
YHR209W_collab1	YHR209W_collab1	YPL248C	GAL4	0.068	0.063	0.1665	-0.006	0.023	0.4361
YHR209W_collab1	YHR209W_collab1	YBR018C	GAL7	-0.038	0.059	0.2849	0.055	0.102	0.2687
YHR209W_collab1	YHR209W_collab1	YML051W	GAL80	0	0.014	0.4988	-0.034	0.049	0.2848
YHR209W_collab1	YHR209W_collab1	YKR039W	GAP1	0.022	0.059	0.3844	-0.012	0.009	0.1899
YHR209W_collab1	YHR209W_collab1	YMR307W	GAS1	0.006	0.053	0.4588	0.048	0.031	0.1186
YHR209W_collab1	YHR209W_collab1	YLR343W	GAS2	-0.064	0.06	0.2197	0.04	0.01	0.002545
YHR209W_collab1	YHR209W_collab1	YMR215W	GAS3	0.007	0.04	0.4428	-0.021	0.004	0.0007512
YHR209W_collab1	YHR209W_collab1	YOL132W	GAS4	0.025	0.059	0.3518	-0.028	0.047	0.3117
YHR209W_collab1	YHR209W_collab1	YOL030W	GAS5	0.007	0.065	0.4625	-0.028	0.23	0.4044
YHR209W_collab1	YHR209W_collab1	YFL021W	GAT1	-0.008	0.009	0.2773	-0.02	0.021	0.2483
YHR209W_collab1	YHR209W_collab1	YMR136W	GAT2	0.068	0.039	0.08511	0.036	0.008	0.001064
YHR209W_collab1	YHR209W_collab1	YLR013W	GAT3	0.004	0.045	0.4777	0.023	0.026	0.2896
YHR209W_collab1	YHR209W_collab1	YIR013C	GAT4	0.005	0.035	0.4607	-0.001	0.002	0.4459
YHR209W_collab1	YHR209W_collab1	YCL011C	GBP2	0.044	0.074	0.2751	0.017	0.02	0.2832
YHR209W_collab1	YHR209W_collab1	YPR115W	GCA1	0.009	0.033	0.4177	0.099	0.057	0.06182
YHR209W_collab1	YHR209W_collab1	YGL195W	GCN1	-0.042	0.014	0.02381	-0.053	0.023	0.048
YHR209W_collab1	YHR209W_collab1	YFR009W	GCN20	-0.053	0.044	0.1471	0.014	0.016	0.2733
YHR209W_collab1	YHR209W_collab1	YKR026C	GCN3	-0.039	0.079	0.3238	-0.022	0.004	0.0001618
YHR209W_collab1	YHR209W_collab1	YDL226C	GCS1	0.055	0.083	0.2587	-0.1	0.014	2.01e-07
YHR209W_collab1	YHR209W_collab1	YDR019C	GCV1	-0.018	0.05	0.3764	0.094	0.162	0.1609
YHR209W_collab1	YHR209W_collab1	YMR189W	GCV2	0.023	0.019	0.2033	-0.009	0.034	0.4209
YHR209W_collab1	YHR209W_collab1	YOR120W	GCY1	-0.007	0.04	0.446	0.065	0.002	1.592e-112
YHR209W_collab1	YHR209W_collab1	YPR184W	GDB1	-0.02	0.024	0.2788	0.018	0.047	0.3743
YHR209W_collab1	YHR209W_collab1	YPL110C	GDE1	-0.055	0.043	0.1644	-0.026	0.107	0.3923
YHR209W_collab1	YHR209W_collab1	YOR375C	GDH1	0.052	0.006	1.53e-11	0.038	0.017	0.06328
YHR209W_collab1	YHR209W_collab1	YDL215C	GDH2	-0.007	0.051	0.4553	0.045	0.009	0.0004837
YHR209W_collab1	YHR209W_collab1	YAL062W	GDH3	0.021	0.158	0.4164	0.002	0.019	0.4674
YHR209W_collab1	YHR209W_collab1	YOR355W	GDS1	-0.032	0.023	0.1636	0.03	0.036	0.2609
YHR209W_collab1	YHR209W_collab1	YBR187W	GDT1	0.014	0.155	0.4399	-0.009	0.039	0.426
YHR209W_collab1	YHR209W_collab1	YJR031C	GEA1	0.018	0.03	0.334	0.015	0.025	0.3427
YHR209W_collab1	YHR209W_collab1	YJR040W	GEF1	0.033	0.009	0.005466	0.008	0.014	0.3609
YHR209W_collab1	YHR209W_collab1	YAL048C	GEM1	-0.05	0.04	0.1674	-0.04	0.036	0.205
YHR209W_collab1	YHR209W_collab1	YGL020C	GET1	0.011	0.041	0.421	0	0.014	0.4965
YHR209W_collab1	YHR209W_collab1	YER083C	GET2	-0.072	0.033	0.05342	-0.159	0.022	3.66e-08
YHR209W_collab1	YHR209W_collab1	YDL100C	GET3	-0.035	0.025	0.1544	-0.202	0.028	4.738e-09
YHR209W_collab1	YHR209W_collab1	YOR164C	GET4	0.024	0.042	0.3222	0.006	0.017	0.4059
YHR209W_collab1	YHR209W_collab1	YMR255W	GFD1	-0.003	0.01	0.4187	0.026	0.059	0.3348
YHR209W_collab1	YHR209W_collab1	YCL036W	GFD2	0.043	0.058	0.2615	-0.063	0.005	3.072e-17
YHR209W_collab1	YHR209W_collab1	YDR358W	GGA1	0.032	0.035	0.2508	0.012	0.047	0.4178
YHR209W_collab1	YHR209W_collab1	YHR108W	GGA2	0	0	NaN	0	0	NaN
YHR209W_collab1	YHR209W_collab1	YHR061C	GIC1	0.047	0.029	0.117	0.01	0.032	0.4077
YHR209W_collab1	YHR209W_collab1	YDR309C	GIC2	0.012	0.022	0.3593	0.053	0.024	0.05519
YHR209W_collab1	YHR209W_collab1	YCL039W	GID7	0.008	0.016	0.3741	-0.021	0.025	0.2738
YHR209W_collab1	YHR209W_collab1	YMR135C	GID8	0.06	0.018	0.01058	0.046	0.06	0.2472
YHR209W_collab1	YHR209W_collab1	YNL153C	GIM3	0.017	0.011	0.1529	0.034	0.026	0.1788
YHR209W_collab1	YHR209W_collab1	YBR045C	GIP1	-0.033	0.072	0.3287	0.012	0.011	0.2444
YHR209W_collab1	YHR209W_collab1	YER054C	GIP2	-0.022	0.034	0.3026	0.013	0.056	0.4105
YHR209W_collab1	YHR209W_collab1	YPL137C	GIP3	-0.017	0.077	0.4126	-0.005	0.056	0.4688
YHR209W_collab1	YHR209W_collab1	YAL031C	GIP4	-0.109	0.133	0.116	-0.022	0.033	0.307
YHR209W_collab1	YHR209W_collab1	YDR152W	GIR2	-0.006	0.036	0.4455	0.042	0.034	0.1719
YHR209W_collab1	YHR209W_collab1	YDR096W	GIS1	0.059	0.028	0.05837	-0.027	0.005	0.0001331
YHR209W_collab1	YHR209W_collab1	YLR094C	GIS3	0.049	0.065	0.292	-0.026	0.058	0.3795
YHR209W_collab1	YHR209W_collab1	YML006C	GIS4	-0.013	0.044	0.4051	-0.009	0.018	0.3748
YHR209W_collab1	YHR209W_collab1	YCR098C	GIT1	-0.008	0.013	0.3536	-0.042	0.013	0.01276
YHR209W_collab1	YHR209W_collab1	YMR311C	GLC8	0.026	0.076	0.3545	-0.009	0.024	0.4
YHR209W_collab1	YHR209W_collab1	YKR058W	GLG1	0.015	0.126	0.4483	0.003	0.017	0.4535
YHR209W_collab1	YHR209W_collab1	YJL137C	GLG2	-0.034	0.045	0.2739	0.03	0.047	0.305
YHR209W_collab1	YHR209W_collab1	YCL040W	GLK1	-0.001	0.027	0.4871	0.011	0.037	0.4102
YHR209W_collab1	YHR209W_collab1	YML004C	GLO1	0.006	0.017	0.4185	-0.021	0.013	0.1368
YHR209W_collab1	YHR209W_collab1	YDR272W	GLO2	0.058	0.015	0.002744	-0.082	0.02	0.001597
YHR209W_collab1	YHR209W_collab1	YOR040W	GLO4	-0.052	0.023	0.05001	-0.022	0.107	0.4033
YHR209W_collab1	YHR209W_collab1	YPL091W	GLR1	0.012	0.036	0.4055	0.027	0.025	0.2314
YHR209W_collab1	YHR209W_collab1	YDL171C	GLT1	0.061	0.027	0.04675	-0.037	0.044	0.2428
YHR209W_collab1	YHR209W_collab1	YKR030W	GMH1	0.028	0.166	0.4061	0.009	0.025	0.404
YHR209W_collab1	YHR209W_collab1	YGR256W	GND2	-0.013	0.014	0.2742	0.002	0.012	0.4585
YHR209W_collab1	YHR209W_collab1	YDR508C	GNP1	0.012	0.011	0.2389	-0.042	0.034	0.1447
YHR209W_collab1	YHR209W_collab1	YOR320C	GNT1	-0.015	0.008	0.1347	-0.011	0.062	0.4364
YHR209W_collab1	YHR209W_collab1	YMR292W	GOT1	0.056	0.017	0.008133	-0.084	0.109	0.1156
YHR209W_collab1	YHR209W_collab1	YOR371C	GPB1	0	0.042	0.4987	0.012	0.026	0.377
YHR209W_collab1	YHR209W_collab1	YAL056W	GPB2	0.027	0.166	0.3948	0.051	0.021	0.04374
YHR209W_collab1	YHR209W_collab1	YOL059W	GPD2	0.034	0.058	0.2997	-0.038	0.09	0.3161
YHR209W_collab1	YHR209W_collab1	YGL121C	GPG1	-0.002	0.034	0.4854	0.009	0.027	0.4075
YHR209W_collab1	YHR209W_collab1	YPR160W	GPH1	-0.237	0.026	1.91e-12	-0.085	0.219	0.2007
YHR209W_collab1	YHR209W_collab1	YOL056W	GPM3	-0.037	0.02	0.1047	-0.003	0.085	0.4853
YHR209W_collab1	YHR209W_collab1	YKR067W	GPT2	0.066	0.049	0.1496	0	0.006	0.4989
YHR209W_collab1	YHR209W_collab1	YKL026C	GPX1	0.046	0.098	0.3186	0.002	0.021	0.4746
YHR209W_collab1	YHR209W_collab1	YBR244W	GPX2	-0.012	0.013	0.2639	0.007	0.04	0.441
YHR209W_collab1	YHR209W_collab1	YPL223C	GRE1	-0.008	0.069	0.4543	-0.051	0.034	0.1263
YHR209W_collab1	YHR209W_collab1	YOL151W	GRE2	0.032	0.012	0.03448	-0.066	0.017	0.002714
YHR209W_collab1	YHR209W_collab1	YHR104W	GRE3	0	0	NaN	0	0	NaN
YHR209W_collab1	YHR209W_collab1	YDR517W	GRH1	0.009	0.016	0.3577	0.045	0.047	0.1897
YHR209W_collab1	YHR209W_collab1	YCL035C	GRX1	0.034	0.013	0.03891	0.01	0.035	0.4101
YHR209W_collab1	YHR209W_collab1	YDR513W	GRX2	0.026	0.03	0.2538	-0.009	0.01	0.2908
YHR209W_collab1	YHR209W_collab1	YDR098C	GRX3	-0.012	0.034	0.3937	0.022	0.01	0.08286
YHR209W_collab1	YHR209W_collab1	YER174C	GRX4	-0.032	0.037	0.2295	-0.021	0.056	0.3538
YHR209W_collab1	YHR209W_collab1	YDL010W	GRX6	0.008	0.027	0.4143	0.001	0.017	0.4813
YHR209W_collab1	YHR209W_collab1	YBR014C	GRX7	-0.136	0.024	1.741e-05	0.037	0.032	0.1983
YHR209W_collab1	YHR209W_collab1	YLR364W	GRX8	-0.002	0.024	0.4778	-0.015	0.034	0.3885
YHR209W_collab1	YHR209W_collab1	YGR032W	GSC2	0.027	0.04	0.2999	0.022	0.021	0.2389
YHR209W_collab1	YHR209W_collab1	YML048W	GSF2	-0.035	0.05	0.2778	-0.027	0.044	0.3084
YHR209W_collab1	YHR209W_collab1	YDR108W	GSG1	0.015	0.038	0.3775	-0.096	0.005	3.039e-50
YHR209W_collab1	YHR209W_collab1	YJL101C	GSH1	-0.018	0.023	0.3015	-0.019	0.023	0.2817
YHR209W_collab1	YHR209W_collab1	YOL049W	GSH2	0.014	0.044	0.3975	0.032	0.048	0.2894
YHR209W_collab1	YHR209W_collab1	YJL103C	GSM1	0.023	0.039	0.3209	0.048	0.051	0.2068
YHR209W_collab1	YHR209W_collab1	YOR185C	GSP2	0.023	0.015	0.1561	-0.012	0.107	0.4486
YHR209W_collab1	YHR209W_collab1	YFR015C	GSY1	0.01	0.027	0.3995	-0.012	0.039	0.404
YHR209W_collab1	YHR209W_collab1	YLR258W	GSY2	0.015	0.015	0.2764	0.018	0.008	0.07843
YHR209W_collab1	YHR209W_collab1	YDR221W	GTB1	-0.01	0.056	0.4337	-0.024	0.032	0.2831
YHR209W_collab1	YHR209W_collab1	YGR154C	GTO1	0.026	0.016	0.1411	-0.001	0.011	0.4863
YHR209W_collab1	YHR209W_collab1	YMR251W	GTO3	0.026	0.052	0.3159	-0.03	0.012	0.04455
YHR209W_collab1	YHR209W_collab1	YML121W	GTR1	-0.004	0.047	0.4732	0.012	0.028	0.3781
YHR209W_collab1	YHR209W_collab1	YGL181W	GTS1	0.082	0.008	7.948e-14	-0.013	0.021	0.3472
YHR209W_collab1	YHR209W_collab1	YIR038C	GTT1	-0.011	0.048	0.4259	-0.032	0.018	0.1111
YHR209W_collab1	YHR209W_collab1	YLL060C	GTT2	0.043	0.029	0.1627	-0.018	0.069	0.4266
YHR209W_collab1	YHR209W_collab1	YDL238C	GUD1	0.05	0.001	0	0.049	0.007	1.795e-06
YHR209W_collab1	YHR209W_collab1	YLR289W	GUF1	-0.042	0.011	0.004856	0.009	0.033	0.4299
YHR209W_collab1	YHR209W_collab1	YGL084C	GUP1	0.024	0.027	0.2687	0.053	0.014	0.004082
YHR209W_collab1	YHR209W_collab1	YPL189W	GUP2	0.002	0.02	0.4768	0.018	0.012	0.1716
YHR209W_collab1	YHR209W_collab1	YHL032C	GUT1	-0.006	0.046	0.4524	-0.02	0.02	0.2489
YHR209W_collab1	YHR209W_collab1	YIL155C	GUT2	-0.01	0.044	0.4274	-0.003	0.018	0.4644
YHR209W_collab1	YHR209W_collab1	YIL041W	GVP36	0.044	0.012	0.004159	-0.004	0.018	0.4469
YHR209W_collab1	YHR209W_collab1	YMR192W	GYL1	-0.002	0.073	0.4865	-0.013	0.05	0.41
YHR209W_collab1	YHR209W_collab1	YOR070C	GYP1	0.03	0.03	0.2257	0.003	0.082	0.4824
YHR209W_collab1	YHR209W_collab1	YPL249C	GYP5	0.031	0.007	0.0007574	0.052	0.013	0.001915
YHR209W_collab1	YHR209W_collab1	YJL044C	GYP6	0.067	0.032	0.05772	0.034	0.009	0.006552
YHR209W_collab1	YHR209W_collab1	YDL234C	GYP7	0.005	0.043	0.4651	0.022	0.051	0.3498
YHR209W_collab1	YHR209W_collab1	YFL027C	GYP8	0.015	0.01	0.1688	-0.013	0.004	0.01262
YHR209W_collab1	YHR209W_collab1	YJL110C	GZF3	0.033	0.011	0.01967	-0.031	0.049	0.3052
YHR209W_collab1	YHR209W_collab1	YPR008W	HAA1	-0.031	0.023	0.1702	-0.003	0.052	0.4771
YHR209W_collab1	YHR209W_collab1	YFL031W	HAC1	0.03	0.053	0.3094	0.086	0.054	0.0805
YHR209W_collab1	YHR209W_collab1	YPR005C	HAL1	-0.003	0.013	0.4435	-0.009	0.043	0.4346
YHR209W_collab1	YHR209W_collab1	YJL165C	HAL5	-0.009	0.035	0.4221	-0.006	0.005	0.2246
YHR209W_collab1	YHR209W_collab1	YOL089C	HAL9	-0.029	0.036	0.2696	-0.055	0.081	0.2307
YHR209W_collab1	YHR209W_collab1	YJR069C	HAM1	-0.033	0.008	0.001932	-0.031	0.041	0.2759
YHR209W_collab1	YHR209W_collab1	YGL237C	HAP2	-0.005	0.05	0.469	0.031	0.023	0.1733
YHR209W_collab1	YHR209W_collab1	YBL021C	HAP3	-0.046	0.16	0.3172	0.048	0.076	0.2629
YHR209W_collab1	YHR209W_collab1	YKL109W	HAP4	-0.034	0.077	0.3416	-0.015	0.017	0.2901
YHR209W_collab1	YHR209W_collab1	YOR358W	HAP5	-0.051	0.04	0.1601	-0.024	0.031	0.2918
YHR209W_collab1	YHR209W_collab1	YPL001W	HAT1	0.014	0.043	0.399	0.033	0.019	0.1177
YHR209W_collab1	YHR209W_collab1	YKR084C	HBS1	-0.002	0.022	0.4727	-0.013	0.028	0.3745
YHR209W_collab1	YHR209W_collab1	YDL223C	HBT1	-0.003	0.016	0.4578	0	0.009	0.4886
YHR209W_collab1	YHR209W_collab1	YCR065W	HCM1	0.055	0.066	0.2119	-0.05	0.032	0.1152
YHR209W_collab1	YHR209W_collab1	YKL017C	HCS1	-0.006	0.028	0.4405	0.008	0.036	0.4358
YHR209W_collab1	YHR209W_collab1	YNL021W	HDA1	0.051	0.004	3.248e-20	0.105	0.025	0.000839
YHR209W_collab1	YHR209W_collab1	YPR179C	HDA3	0.079	0.058	0.1045	0.151	0.039	0.0008776
YHR209W_collab1	YHR209W_collab1	YNL014W	HEF3	0.044	0.041	0.2011	-0.01	0.055	0.4374
YHR209W_collab1	YHR209W_collab1	YDR458C	HEH2	-0.039	0.023	0.09361	-0.024	0.014	0.1203
YHR209W_collab1	YHR209W_collab1	YBL032W	HEK2	-0.005	0.053	0.4644	-0.01	0.055	0.4383
YHR209W_collab1	YHR209W_collab1	YOR227W	HER1	0.036	0.036	0.2256	0.05	0.005	6.556e-12
YHR209W_collab1	YHR209W_collab1	YOR237W	HES1	0.091	0.017	5.394e-05	0.028	0.019	0.1619
YHR209W_collab1	YHR209W_collab1	YMR207C	HFA1	0.004	0.033	0.4661	-0.014	0.025	0.3525
YHR209W_collab1	YHR209W_collab1	YMR110C	HFD1	-0.06	0.041	0.1252	0.022	0.044	0.3499
YHR209W_collab1	YHR209W_collab1	YGL251C	HFM1	0	0.048	0.4989	0.015	0.032	0.3672
YHR209W_collab1	YHR209W_collab1	YGR187C	HGH1	-0.019	0.013	0.1625	0.053	0.033	0.1102
YHR209W_collab1	YHR209W_collab1	YBR009C	HHF1	0.007	0.166	0.4689	0.035	0.042	0.2484
YHR209W_collab1	YHR209W_collab1	YNL030W	HHF2	0.013	0.019	0.3142	0.016	0.031	0.3429
YHR209W_collab1	YHR209W_collab1	YPL127C	HHO1	0.01	0.016	0.3366	-0.079	0.142	0.1879
YHR209W_collab1	YHR209W_collab1	YBR010W	HHT1	-0.075	0.191	0.2098	0.043	0.032	0.1565
YHR209W_collab1	YHR209W_collab1	YNL031C	HHT2	0.012	0.068	0.4257	0.013	0.011	0.2223
YHR209W_collab1	YHR209W_collab1	YDR317W	HIM1	0.024	0.021	0.2146	-0.022	0.017	0.1885
YHR209W_collab1	YHR209W_collab1	YBL008W	HIR1	0.037	0.089	0.3169	0.01	0.041	0.4198
YHR209W_collab1	YHR209W_collab1	YOR038C	HIR2	0.049	0.037	0.1561	0.052	0.009	3.219e-05
YHR209W_collab1	YHR209W_collab1	YJR140C	HIR3	0.016	0.036	0.3748	0.004	0.039	0.4705
YHR209W_collab1	YHR209W_collab1	YDR420W	HKR1	-0.008	0.008	0.2683	-0.083	0.003	2.217e-77
YHR209W_collab1	YHR209W_collab1	YMR161W	HLJ1	0.029	0.02	0.1598	0.065	0.022	0.01627
YHR209W_collab1	YHR209W_collab1	YDR528W	HLR1	-0.005	0.025	0.4466	-0.116	0.154	0.06885
YHR209W_collab1	YHR209W_collab1	YML075C	HMG1	-0.143	0.119	0.04842	-0.1	0.141	0.1394
YHR209W_collab1	YHR209W_collab1	YLR450W	HMG2	-0.085	0.014	4.229e-06	0.011	0.046	0.4189
YHR209W_collab1	YHR209W_collab1	YOL095C	HMI1	0.058	0.071	0.2519	0.032	0.068	0.3533
YHR209W_collab1	YHR209W_collab1	YDR174W	HMO1	-0.014	0.017	0.2917	0.045	0.047	0.2154
YHR209W_collab1	YHR209W_collab1	YOR032C	HMS1	-0.009	0.02	0.3807	-0.027	0.005	4.108e-05
YHR209W_collab1	YHR209W_collab1	YJR147W	HMS2	-0.012	0.093	0.4505	-0.018	0.032	0.3494
YHR209W_collab1	YHR209W_collab1	YBR034C	HMT1	0.008	0.089	0.4587	0.008	0.023	0.4134
YHR209W_collab1	YHR209W_collab1	YLR205C	HMX1	-0.019	0.049	0.399	0.027	0.039	0.3253
YHR209W_collab1	YHR209W_collab1	YGL077C	HNM1	0	0.047	0.4979	0.007	0.019	0.4093
YHR209W_collab1	YHR209W_collab1	YDL125C	HNT1	-0.004	0.026	0.4566	-0.055	0.034	0.0972
YHR209W_collab1	YHR209W_collab1	YDR305C	HNT2	0.079	0.018	0.0007778	0.031	0.025	0.2008
YHR209W_collab1	YHR209W_collab1	YJR075W	HOC1	-0.077	0.024	0.01032	-0.043	0.024	0.1009
YHR209W_collab1	YHR209W_collab1	YLR113W	HOG1	0.069	0.023	0.02026	-0.003	0.014	0.445
YHR209W_collab1	YHR209W_collab1	YNR055C	HOL1	0.014	0.067	0.4208	-0.05	0.042	0.1718
YHR209W_collab1	YHR209W_collab1	YDR158W	HOM2	0.04	0.016	0.04593	0.05	0.014	0.006444
YHR209W_collab1	YHR209W_collab1	YER052C	HOM3	0.048	0.015	0.009819	0.024	0.031	0.2754
YHR209W_collab1	YHR209W_collab1	YJR139C	HOM6	0.006	0.057	0.4653	-0.008	0.029	0.431
YHR209W_collab1	YHR209W_collab1	YIL072W	HOP1	-0.033	0.034	0.2323	0.007	0.02	0.4158
YHR209W_collab1	YHR209W_collab1	YER062C	HOR2	-0.009	0.005	0.1365	0.004	0.038	0.4625
YHR209W_collab1	YHR209W_collab1	YMR251W-A	HOR7	0.002	0.02	0.4776	0.036	0.039	0.2193
YHR209W_collab1	YHR209W_collab1	YPR068C	HOS1	-0.024	0.047	0.3333	0.019	0.021	0.2668
YHR209W_collab1	YHR209W_collab1	YGL194C	HOS2	-0.045	0.074	0.2831	-0.031	0.034	0.2527
YHR209W_collab1	YHR209W_collab1	YPL116W	HOS3	-0.054	0.081	0.2399	-0.013	0.009	0.1818
YHR209W_collab1	YHR209W_collab1	YIL112W	HOS4	-0.065	0.095	0.2172	-0.004	0.041	0.4678
YHR209W_collab1	YHR209W_collab1	YMR172W	HOT1	0.005	0.048	0.4692	-0.026	0.021	0.1998
YHR209W_collab1	YHR209W_collab1	YKL084W	HOT13	0.01	0.012	0.3036	-0.018	0.014	0.2032
YHR209W_collab1	YHR209W_collab1	YPR193C	HPA2	0.019	0.052	0.3866	0.044	0.011	0.002695
YHR209W_collab1	YHR209W_collab1	YBR215W	HPC2	0.051	0.21	0.3156	0.051	0.032	0.1169
YHR209W_collab1	YHR209W_collab1	YOL155C	HPF1	0.049	0.045	0.2005	-0.002	0.185	0.4924
YHR209W_collab1	YHR209W_collab1	YDR399W	HPT1	0.001	0.012	0.4709	-0.02	0.022	0.2589
YHR209W_collab1	YHR209W_collab1	YNL004W	HRB1	0.011	0.015	0.3213	0.074	0.038	0.06408
YHR209W_collab1	YHR209W_collab1	YOL013C	HRD1	0.072	0.06	0.1466	0.025	0.008	0.01219
YHR209W_collab1	YHR209W_collab1	YLR207W	HRD3	-0.045	0.072	0.3241	0.025	0.085	0.4124
YHR209W_collab1	YHR209W_collab1	YOR267C	HRK1	-0.024	0.022	0.2287	0.027	0.015	0.1225
YHR209W_collab1	YHR209W_collab1	YDR291W	HRQ1	-0.015	0.007	0.08504	-0.028	0.016	0.1128
YHR209W_collab1	YHR209W_collab1	YLR097C	HRT3	-0.057	0.042	0.1776	-0.005	0.034	0.4633
YHR209W_collab1	YHR209W_collab1	YMR186W	HSC82	-0.026	0.007	0.005032	0.016	0.031	0.3579
YHR209W_collab1	YHR209W_collab1	YHL002W	HSE1	-0.014	0.031	0.371	-0.014	0.016	0.2763
YHR209W_collab1	YHR209W_collab1	YKL101W	HSL1	-0.054	0.084	0.2711	0.006	0.013	0.3862
YHR209W_collab1	YHR209W_collab1	YBR272C	HSM3	-0.013	0.021	0.3317	-0.013	0.03	0.3728
YHR209W_collab1	YHR209W_collab1	YLL026W	HSP104	-0.037	0.091	0.344	-0.017	0.01	0.1398
YHR209W_collab1	YHR209W_collab1	YFL014W	HSP12	-0.05	0.033	0.1091	-0.085	0.068	0.07373
YHR209W_collab1	YHR209W_collab1	YJL159W	HSP150	0.002	0.031	0.4821	-0.034	0.035	0.2321
YHR209W_collab1	YHR209W_collab1	YBR072W	HSP26	-0.051	0.06	0.2171	-0.003	0.096	0.4846
YHR209W_collab1	YHR209W_collab1	YCR021C	HSP30	0	0.024	0.4978	-0.002	0.025	0.4801
YHR209W_collab1	YHR209W_collab1	YDR533C	HSP31	0.03	0.026	0.1919	0	0.031	0.498
YHR209W_collab1	YHR209W_collab1	YDR171W	HSP42	-0.024	0.01	0.05556	-0.013	0.041	0.394
YHR209W_collab1	YHR209W_collab1	YDR258C	HSP78	0.038	0.034	0.1913	0.01	0.006	0.1169
YHR209W_collab1	YHR209W_collab1	YPL240C	HSP82	0.018	0.012	0.1583	-0.006	0.049	0.4585
YHR209W_collab1	YHR209W_collab1	YOL068C	HST1	-0.024	0.032	0.2895	0.004	0.065	0.4794
YHR209W_collab1	YHR209W_collab1	YPL015C	HST2	0.026	0.02	0.192	-0.029	0.035	0.2677
YHR209W_collab1	YHR209W_collab1	YOR025W	HST3	0.011	0.015	0.3192	-0.006	0.034	0.4441
YHR209W_collab1	YHR209W_collab1	YDR191W	HST4	0.003	0.008	0.4227	-0.036	0.006	4.73e-05
YHR209W_collab1	YHR209W_collab1	YGR223C	HSV2	-0.249	0.147	0.004407	0.024	0.019	0.1917
YHR209W_collab1	YHR209W_collab1	YDR225W	HTA1	0.007	0.066	0.4588	0.049	0.022	0.05634
YHR209W_collab1	YHR209W_collab1	YBL003C	HTA2	-0.023	0.043	0.3296	0.005	0.009	0.3641
YHR209W_collab1	YHR209W_collab1	YHR067W	HTD2	0.022	0.047	0.3601	0.018	0.021	0.2873
YHR209W_collab1	YHR209W_collab1	YGR268C	HUA1	0.024	0.048	0.3414	-0.016	0.038	0.3706
YHR209W_collab1	YHR209W_collab1	YOR284W	HUA2	0.017	0.055	0.396	0.031	0.026	0.2
YHR209W_collab1	YHR209W_collab1	YNR032C-A	HUB1	-0.005	0.034	0.4619	0.019	0.008	0.06986
YHR209W_collab1	YHR209W_collab1	YJR036C	HUL4	-0.002	0.016	0.4762	0.033	0.02	0.1317
YHR209W_collab1	YHR209W_collab1	YGL141W	HUL5	0.004	0.032	0.4635	-0.001	0.039	0.4948
YHR209W_collab1	YHR209W_collab1	YGL168W	HUR1	-0.036	0.027	0.1606	-0.022	0.055	0.3614
YHR209W_collab1	YHR209W_collab1	YPL244C	HUT1	0.04	0.052	0.264	0.035	0.044	0.2686
YHR209W_collab1	YHR209W_collab1	YFR053C	HXK1	0.009	0.056	0.4433	-0.025	0.016	0.1463
YHR209W_collab1	YHR209W_collab1	YGL253W	HXK2	-0.111	0.018	5.371e-06	-0.001	0.054	0.4937
YHR209W_collab1	YHR209W_collab1	YHR094C	HXT1	0.018	0.01	0.1178	0.014	0.01	0.181
YHR209W_collab1	YHR209W_collab1	YFL011W	HXT10	-0.02	0.045	0.3427	-0.012	0.016	0.3007
YHR209W_collab1	YHR209W_collab1	YIL170W	HXT12	0.006	0.008	0.3315	-0.047	0.037	0.1657
YHR209W_collab1	YHR209W_collab1	YMR011W	HXT2	-0.014	0.023	0.3486	0.028	0.049	0.3184
YHR209W_collab1	YHR209W_collab1	YDR345C	HXT3	-0.054	0.02	0.02488	-0.003	0.008	0.425
YHR209W_collab1	YHR209W_collab1	YHR092C	HXT4	0.006	0.023	0.4267	-0.029	0.022	0.1832
YHR209W_collab1	YHR209W_collab1	YHR096C	HXT5	0	0	NaN	0	0	NaN
YHR209W_collab1	YHR209W_collab1	YJL214W	HXT8	-0.02	0.013	0.1487	-0.028	0.017	0.1308
YHR209W_collab1	YHR209W_collab1	YIR037W	HYR1	-0.007	0.023	0.4199	-0.016	0.034	0.3667
YHR209W_collab1	YHR209W_collab1	YOR126C	IAH1	-0.019	0.061	0.3885	-0.038	0.014	0.03046
YHR209W_collab1	YHR209W_collab1	YGR273C	IBI1	0.051	0.008	1.407e-06	-0.081	0.013	4.83e-06
YHR209W_collab1	YHR209W_collab1	YMR295C	IBI2	0.061	0.058	0.1588	0.015	0.046	0.392
YHR209W_collab1	YHR209W_collab1	YIL090W	ICE2	-0.022	0.022	0.253	-0.086	0.034	0.02926
YHR209W_collab1	YHR209W_collab1	YER065C	ICL1	-0.011	0.011	0.2559	-0.035	0.025	0.1516
YHR209W_collab1	YHR209W_collab1	YPR006C	ICL2	0.021	0.004	0.0001145	-0.012	0.065	0.4309
YHR209W_collab1	YHR209W_collab1	YER078C	ICP55	-0.033	0.01	0.01511	-0.027	0.041	0.2785
YHR209W_collab1	YHR209W_collab1	YBR157C	ICS2	-0.041	0.123	0.3216	-0.046	0.031	0.1343
YHR209W_collab1	YHR209W_collab1	YJL077C	ICS3	-0.051	0.033	0.1201	-0.022	0.031	0.2986
YHR209W_collab1	YHR209W_collab1	YLR099C	ICT1	-0.021	0.029	0.3234	-0.114	0.046	0.03754
YHR209W_collab1	YHR209W_collab1	YMR195W	ICY1	0.025	0.033	0.2878	-0.011	0.006	0.1327
YHR209W_collab1	YHR209W_collab1	YPL250C	ICY2	0.012	0.079	0.4428	-0.061	0.045	0.1402
YHR209W_collab1	YHR209W_collab1	YNL037C	IDH1	0.024	0.071	0.3737	-0.046	0.017	0.02864
YHR209W_collab1	YHR209W_collab1	YOR136W	IDH2	0.102	0.036	0.01542	-0.053	0.008	5.959e-06
YHR209W_collab1	YHR209W_collab1	YDL066W	IDP1	-0.012	0.019	0.3385	-0.016	0.024	0.3136
YHR209W_collab1	YHR209W_collab1	YLR174W	IDP2	-0.023	0.026	0.2841	0.023	0.024	0.2706
YHR209W_collab1	YHR209W_collab1	YNL009W	IDP3	-0.004	0.039	0.4701	-0.021	0.032	0.3125
YHR209W_collab1	YHR209W_collab1	YJL146W	IDS2	0.006	0.048	0.4615	-0.016	0.015	0.2468
YHR209W_collab1	YHR209W_collab1	YFL013C	IES1	0.003	0.068	0.484	0.029	0.07	0.3458
YHR209W_collab1	YHR209W_collab1	YOR189W	IES4	0.013	0.022	0.3508	-0.029	0.038	0.2772
YHR209W_collab1	YHR209W_collab1	YER092W	IES5	-0.009	0.016	0.3491	0.019	0.014	0.1766
YHR209W_collab1	YHR209W_collab1	YNL157W	IGO1	-0.018	0.045	0.3614	-0.017	0.028	0.322
YHR209W_collab1	YHR209W_collab1	YHR132W-A	IGO2	0	0	NaN	0	0	NaN
YHR209W_collab1	YHR209W_collab1	YLR384C	IKI3	-0.021	0.087	0.421	-0.018	0.016	0.234
YHR209W_collab1	YHR209W_collab1	YJL057C	IKS1	0.052	0.026	0.07705	0.013	0.021	0.3375
YHR209W_collab1	YHR209W_collab1	YCL009C	ILV6	0.055	0.008	1.65e-06	0	0.032	0.4977
YHR209W_collab1	YHR209W_collab1	YLR432W	IMD3	0.022	0.025	0.2724	-0.044	0.057	0.2449
YHR209W_collab1	YHR209W_collab1	YML056C	IMD4	-0.018	0.024	0.2992	-0.005	0.053	0.4674
YHR209W_collab1	YHR209W_collab1	YJR094C	IME1	-0.07	0.047	0.1315	0.003	0.121	0.4886
YHR209W_collab1	YHR209W_collab1	YJL106W	IME2	-0.038	0.122	0.3506	-0.065	0.074	0.2045
YHR209W_collab1	YHR209W_collab1	YLR309C	IMH1	-0.025	0.045	0.3567	-0.013	0.032	0.4003
YHR209W_collab1	YHR209W_collab1	YJL082W	IML2	0.002	0.042	0.4878	0.019	0.022	0.2771
YHR209W_collab1	YHR209W_collab1	YBR107C	IML3	0.08	0.101	0.172	-0.035	0.018	0.09221
YHR209W_collab1	YHR209W_collab1	YMR035W	IMP2	-0.036	0.032	0.2079	-0.036	0.036	0.23
YHR209W_collab1	YHR209W_collab1	YIL154C	IMP2'	-0.001	0.034	0.49	0.025	0.018	0.178
YHR209W_collab1	YHR209W_collab1	YDL181W	INH1	-0.04	0.016	0.0426	0.004	0.039	0.4654
YHR209W_collab1	YHR209W_collab1	YHR046C	INM1	-0.02	0.04	0.3508	-0.009	0.025	0.4024
YHR209W_collab1	YHR209W_collab1	YDR287W	INM2	0.053	0.025	0.05931	0.05	0.036	0.1394
YHR209W_collab1	YHR209W_collab1	YJL153C	INO1	0.025	0.03	0.277	-0.018	0.015	0.218
YHR209W_collab1	YHR209W_collab1	YDR123C	INO2	-0.026	0.026	0.24	-0.16	0.017	6.819e-12
YHR209W_collab1	YHR209W_collab1	YOL108C	INO4	-0.002	0.368	0.4973	0.019	0.247	0.4648
YHR209W_collab1	YHR209W_collab1	YMR204C	INP1	-0.077	0.038	0.05429	-0.052	0.036	0.1288
YHR209W_collab1	YHR209W_collab1	YMR163C	INP2	-0.013	0.003	0.002319	0.02	0.007	0.03773
YHR209W_collab1	YHR209W_collab1	YIL002C	INP51	-0.047	0.028	0.1079	0.006	0.016	0.4091
YHR209W_collab1	YHR209W_collab1	YOR109W	INP53	-0.009	0.052	0.4373	-0.088	0.015	1.486e-05
YHR209W_collab1	YHR209W_collab1	YOL065C	INP54	-0.017	0.023	0.3145	-0.034	0.051	0.2968
YHR209W_collab1	YHR209W_collab1	YLR095C	IOC2	0.039	0.099	0.3728	0.028	0.011	0.04789
YHR209W_collab1	YHR209W_collab1	YFR013W	IOC3	0.009	0.053	0.4417	0.017	0.04	0.3736
YHR209W_collab1	YHR209W_collab1	YMR044W	IOC4	-0.056	0.082	0.2371	0.051	0.126	0.2973
YHR209W_collab1	YHR209W_collab1	YDR315C	IPK1	-0.008	0.016	0.3838	-0.06	0.015	0.00297
YHR209W_collab1	YHR209W_collab1	YDR072C	IPT1	-0.077	0.077	0.1559	-0.004	0.036	0.4678
YHR209W_collab1	YHR209W_collab1	YOL081W	IRA2	-0.021	0.02	0.2303	0.016	0.018	0.2797
YHR209W_collab1	YHR209W_collab1	YOL015W	IRC10	0.034	0.064	0.3207	-0.023	0.062	0.3738
YHR209W_collab1	YHR209W_collab1	YOR013W	IRC11	0.028	0.024	0.2055	0.051	0.023	0.05426
YHR209W_collab1	YHR209W_collab1	YOR235W	IRC13	0.019	0.012	0.1466	-0.054	0.162	0.3211
YHR209W_collab1	YHR209W_collab1	YOR135C	IRC14	0.109	0.024	0.0005932	-0.044	0.054	0.2428
YHR209W_collab1	YHR209W_collab1	YPL017C	IRC15	-0.031	0.033	0.243	-0.042	0.085	0.2956
YHR209W_collab1	YHR209W_collab1	YPR038W	IRC16	-0.015	0.052	0.3977	0.047	0.048	0.201
YHR209W_collab1	YHR209W_collab1	YJL037W	IRC18	0.019	0.033	0.3399	-0.03	0.035	0.2605
YHR209W_collab1	YHR209W_collab1	YDR112W	IRC2	0.014	0.026	0.3591	0.078	0.122	0.1958
YHR209W_collab1	YHR209W_collab1	YLR247C	IRC20	0.026	0.024	0.2438	0.007	0.013	0.3739
YHR209W_collab1	YHR209W_collab1	YMR073C	IRC21	-0.008	0.063	0.4538	-0.016	0.052	0.3926
YHR209W_collab1	YHR209W_collab1	YOR044W	IRC23	-0.013	0.008	0.1443	-0.019	0.065	0.3892
YHR209W_collab1	YHR209W_collab1	YIR036C	IRC24	0.012	0.009	0.1989	-0.009	0.008	0.2347
YHR209W_collab1	YHR209W_collab1	YLR021W	IRC25	-0.001	0.007	0.4774	-0.017	0.035	0.379
YHR209W_collab1	YHR209W_collab1	YDR332W	IRC3	0.001	0.026	0.4918	-0.02	0.013	0.1553
YHR209W_collab1	YHR209W_collab1	YDR540C	IRC4	-0.012	0.035	0.3929	0.073	0.047	0.08223
YHR209W_collab1	YHR209W_collab1	YFR038W	IRC5	-0.013	0.067	0.4249	0.009	0.046	0.438
YHR209W_collab1	YHR209W_collab1	YFR055W	IRC7	-0.031	0.081	0.344	-0.029	0.016	0.1104
YHR209W_collab1	YHR209W_collab1	YJL051W	IRC8	0.028	0.093	0.3817	0.003	0.05	0.4822
YHR209W_collab1	YHR209W_collab1	YJL142C	IRC9	0.033	0.034	0.2395	-0.022	0.029	0.2908
YHR209W_collab1	YHR209W_collab1	YHR079C	IRE1	0.003	0.042	0.4758	-0.027	0.034	0.28
YHR209W_collab1	YHR209W_collab1	YKR019C	IRS4	0.007	0.035	0.4436	0.003	0.016	0.4512
YHR209W_collab1	YHR209W_collab1	YER180C	ISC10	-0.028	0.019	0.1493	-0.04	0.01	0.004496
YHR209W_collab1	YHR209W_collab1	YOR155C	ISN1	-0.022	0.05	0.3604	0.001	0.043	0.4934
YHR209W_collab1	YHR209W_collab1	YPR106W	ISR1	-0.074	0.023	0.01082	-0.035	0.025	0.1626
YHR209W_collab1	YHR209W_collab1	YBR086C	IST2	0.038	0.056	0.2711	0.024	0.046	0.3322
YHR209W_collab1	YHR209W_collab1	YIR005W	IST3	0.043	0.049	0.2349	0.027	0.015	0.1143
YHR209W_collab1	YHR209W_collab1	YPL135W	ISU1	-0.008	0.039	0.4373	-0.008	0.005	0.1722
YHR209W_collab1	YHR209W_collab1	YOR226C	ISU2	0.029	0.02	0.1628	0.093	0.019	0.0002295
YHR209W_collab1	YHR209W_collab1	YBR245C	ISW1	-0.014	0.004	0.01512	-0.091	0.026	0.004339
YHR209W_collab1	YHR209W_collab1	YOR304W	ISW2	-0.033	0.061	0.3161	-0.029	0.018	0.1342
YHR209W_collab1	YHR209W_collab1	YJR050W	ISY1	-0.035	0.008	0.001701	-0.037	0.016	0.0543
YHR209W_collab1	YHR209W_collab1	YGL133W	ITC1	0.003	0.009	0.4095	0.04	0.026	0.1392
YHR209W_collab1	YHR209W_collab1	YDR497C	ITR1	0.012	0.01	0.2258	-0.02	0.005	0.003034
YHR209W_collab1	YHR209W_collab1	YOL103W	ITR2	0.003	0.036	0.472	-0.005	0.031	0.4504
YHR209W_collab1	YHR209W_collab1	YML068W	ITT1	-0.089	0.093	0.1434	-0.068	0.062	0.1584
YHR209W_collab1	YHR209W_collab1	YDR229W	IVY1	0.024	0.015	0.1487	-0.009	0.027	0.4038
YHR209W_collab1	YHR209W_collab1	YKL032C	IXR1	0.019	0.071	0.406	-0.042	0.044	0.2322
YHR209W_collab1	YHR209W_collab1	YDR492W	IZH1	-0.016	0.023	0.3153	0.039	0.017	0.05748
YHR209W_collab1	YHR209W_collab1	YOL002C	IZH2	-0.014	0.042	0.4025	0.007	0.044	0.4525
YHR209W_collab1	YHR209W_collab1	YLR023C	IZH3	0.048	0.01	0.0003647	-0.017	0.008	0.08784
YHR209W_collab1	YHR209W_collab1	YOL101C	IZH4	0.025	0.055	0.3516	0.064	0.112	0.252
YHR209W_collab1	YHR209W_collab1	YJL073W	JEM1	-0.008	0.006	0.2033	-0.029	0.04	0.2875
YHR209W_collab1	YHR209W_collab1	YKL217W	JEN1	0.004	0.131	0.4833	-0.011	0.024	0.3838
YHR209W_collab1	YHR209W_collab1	YER051W	JHD1	-0.027	0.044	0.3011	-0.019	0.029	0.3089
YHR209W_collab1	YHR209W_collab1	YJR119C	JHD2	-0.048	0.068	0.2722	0.069	0.018	0.004157
YHR209W_collab1	YHR209W_collab1	YPR061C	JID1	0.052	0.068	0.2533	0.022	0.012	0.1227
YHR209W_collab1	YHR209W_collab1	YDR475C	JIP4	0.008	0.05	0.4358	0.025	0.018	0.1596
YHR209W_collab1	YHR209W_collab1	YJL162C	JJJ2	-0.058	0.027	0.0575	-0.011	0.039	0.4181
YHR209W_collab1	YHR209W_collab1	YJR097W	JJJ3	-0.011	0.027	0.3905	-0.04	0.014	0.02377
YHR209W_collab1	YHR209W_collab1	YLL057C	JLP1	-0.025	0.053	0.3741	-0.036	0.013	0.03767
YHR209W_collab1	YHR209W_collab1	YMR132C	JLP2	0.001	0.025	0.4895	-0.066	0.017	0.003298
YHR209W_collab1	YHR209W_collab1	YMR294W	JNM1	0.057	0.035	0.1406	-0.005	0.027	0.4528
YHR209W_collab1	YHR209W_collab1	YJR091C	JSN1	-0.024	0.028	0.2665	-0.007	0.04	0.4493
YHR209W_collab1	YHR209W_collab1	YGL241W	KAP114	0.002	0.032	0.4862	-0.016	0.01	0.1528
YHR209W_collab1	YHR209W_collab1	YGL016W	KAP122	-0.047	0.036	0.1532	-0.035	0.044	0.2553
YHR209W_collab1	YHR209W_collab1	YPR141C	KAR3	-0.013	0.041	0.418	-0.101	0.004	1.169e-91
YHR209W_collab1	YHR209W_collab1	YCL055W	KAR4	0.019	0.03	0.319	0.041	0.014	0.01796
YHR209W_collab1	YHR209W_collab1	YMR065W	KAR5	-0.082	0.025	0.008345	-0.057	0.08	0.2289
YHR209W_collab1	YHR209W_collab1	YPL269W	KAR9	0.034	0.042	0.255	-0.046	0.047	0.2054
YHR209W_collab1	YHR209W_collab1	YCL024W	KCC4	0.043	0.027	0.121	-0.007	0.033	0.4362
YHR209W_collab1	YHR209W_collab1	YHR158C	KEL1	0	0	NaN	0	0	NaN
YHR209W_collab1	YHR209W_collab1	YGR238C	KEL2	0.018	0.009	0.09909	-0.009	0.019	0.3723
YHR209W_collab1	YHR209W_collab1	YPL263C	KEL3	-0.031	0.025	0.1828	0.035	0.018	0.0881
YHR209W_collab1	YHR209W_collab1	YGL173C	KEM1	-0.087	0.044	0.0571	-0.083	0.133	0.1977
YHR209W_collab1	YHR209W_collab1	YPL145C	KES1	0.008	0.103	0.4639	-0.081	0.037	0.04856
YHR209W_collab1	YHR209W_collab1	YGL203C	KEX1	0.03	0.034	0.2597	0.029	0.017	0.1328
YHR209W_collab1	YHR209W_collab1	YDR148C	KGD2	-0.012	0.022	0.3618	-0.052	0.032	0.1168
YHR209W_collab1	YHR209W_collab1	YJL094C	KHA1	0.057	0.019	0.01747	0.009	0.019	0.3801
YHR209W_collab1	YHR209W_collab1	YDR122W	KIN1	0.033	0.022	0.1434	-0.028	0.023	0.1972
YHR209W_collab1	YHR209W_collab1	YLR096W	KIN2	-0.022	0.06	0.3979	-0.02	0.034	0.3526
YHR209W_collab1	YHR209W_collab1	YAR018C	KIN3	0.081	0.032	0.02592	-0.046	0.054	0.2196
YHR209W_collab1	YHR209W_collab1	YOR233W	KIN4	-0.033	0.053	0.2912	-0.003	0.028	0.4736
YHR209W_collab1	YHR209W_collab1	YCR091W	KIN82	-0.026	0.051	0.3255	0.017	0.003	1.276e-06
YHR209W_collab1	YHR209W_collab1	YBL063W	KIP1	-0.047	0.084	0.3433	-0.023	0.055	0.3918
YHR209W_collab1	YHR209W_collab1	YPL155C	KIP2	-0.017	0.042	0.3831	-0.004	0.046	0.4751
YHR209W_collab1	YHR209W_collab1	YGL216W	KIP3	-0.027	0.059	0.345	-0.013	0.038	0.4019
YHR209W_collab1	YHR209W_collab1	YKL168C	KKQ8	-0.03	0.079	0.3648	0.011	0.022	0.38
YHR209W_collab1	YHR209W_collab1	YLL019C	KNS1	-0.035	0.086	0.3515	-0.042	0.026	0.1283
YHR209W_collab1	YHR209W_collab1	YGR166W	KRE11	-0.023	0.041	0.331	0.008	0.025	0.4192
YHR209W_collab1	YHR209W_collab1	YHR082C	KSP1	0.029	0.017	0.1172	-0.022	0.004	0.0001031
YHR209W_collab1	YHR209W_collab1	YGR040W	KSS1	0.034	0.053	0.3029	0.029	0.012	0.05582
YHR209W_collab1	YHR209W_collab1	YKL110C	KTI12	-0.049	0.077	0.2699	-0.026	0.006	0.001472
YHR209W_collab1	YHR209W_collab1	YOR099W	KTR1	0.005	0.06	0.4696	0.015	0.124	0.4407
YHR209W_collab1	YHR209W_collab1	YKR061W	KTR2	-0.019	0.114	0.4288	0	0.006	0.495
YHR209W_collab1	YHR209W_collab1	YBR205W	KTR3	0.052	0.199	0.3012	-0.022	0.056	0.3593
YHR209W_collab1	YHR209W_collab1	YBR199W	KTR4	-0.001	0.045	0.4959	-0.013	0.024	0.3625
YHR209W_collab1	YHR209W_collab1	YNL029C	KTR5	0.039	0.044	0.2219	0.008	0.054	0.4456
YHR209W_collab1	YHR209W_collab1	YPL053C	KTR6	-0.012	0.063	0.432	0.037	0.148	0.3691
YHR209W_collab1	YHR209W_collab1	YIL085C	KTR7	-0.024	0.059	0.3647	0.006	0.027	0.4425
YHR209W_collab1	YHR209W_collab1	YKL008C	LAC1	0.041	0.08	0.328	-0.029	0.049	0.3288
YHR209W_collab1	YHR209W_collab1	YOL025W	LAG2	0.013	0.034	0.3917	0.005	0.034	0.4563
YHR209W_collab1	YHR209W_collab1	YKL103C	LAP4	-0.026	0.026	0.2533	-0.013	0.032	0.3897
YHR209W_collab1	YHR209W_collab1	YJL062W	LAS21	0.094	0.027	0.005778	0.065	0.025	0.03059
YHR209W_collab1	YHR209W_collab1	YNL071W	LAT1	0.023	0.035	0.3174	-0.016	0.074	0.419
YHR209W_collab1	YHR209W_collab1	YJL134W	LCB3	-0.036	0.022	0.1313	-0.03	0.037	0.2676
YHR209W_collab1	YHR209W_collab1	YOR171C	LCB4	0.04	0.05	0.2517	0.032	0.034	0.2414
YHR209W_collab1	YHR209W_collab1	YDL146W	LDB17	-0.062	0.029	0.04826	-0.024	0.023	0.2281
YHR209W_collab1	YHR209W_collab1	YLL049W	LDB18	0.114	0.016	2.226e-07	0.058	0.047	0.2069
YHR209W_collab1	YHR209W_collab1	YOR322C	LDB19	-0.008	0.017	0.3834	-0.032	0.073	0.337
YHR209W_collab1	YHR209W_collab1	YPL213W	LEA1	0.117	0.043	0.01617	0.082	0.077	0.1522
YHR209W_collab1	YHR209W_collab1	YPL054W	LEE1	0.064	0.063	0.1771	0.05	0.056	0.2203
YHR209W_collab1	YHR209W_collab1	YOR123C	LEO1	0.079	0.007	1.082e-15	-0.046	0.076	0.2613
YHR209W_collab1	YHR209W_collab1	YGL009C	LEU1	-0.044	0.051	0.2308	-0.008	0.022	0.41
YHR209W_collab1	YHR209W_collab1	YLR451W	LEU3	0.02	0.054	0.3745	0.049	0.033	0.1326
YHR209W_collab1	YHR209W_collab1	YNL104C	LEU4	-0.031	0.045	0.2781	0.013	0.046	0.4064
YHR209W_collab1	YHR209W_collab1	YOR108W	LEU9	-0.021	0.017	0.2035	0.002	0.012	0.4549
YHR209W_collab1	YHR209W_collab1	YPL055C	LGE1	-0.087	0.049	0.06294	-0.067	0.083	0.1875
YHR209W_collab1	YHR209W_collab1	YDL051W	LHP1	-0.045	0.063	0.244	0.02	0.019	0.2358
YHR209W_collab1	YHR209W_collab1	YKL073W	LHS1	0.046	0.062	0.2707	-0.005	0.032	0.4621
YHR209W_collab1	YHR209W_collab1	YJR070C	LIA1	-0.038	0.023	0.1225	-0.004	0.01	0.4131
YHR209W_collab1	YHR209W_collab1	YGL090W	LIF1	0	0.011	0.4996	-0.007	0.046	0.4532
YHR209W_collab1	YHR209W_collab1	YHR156C	LIN1	0	0	NaN	0	0	NaN
YHR209W_collab1	YHR209W_collab1	YLR239C	LIP2	0.029	0.04	0.3113	0.036	0.025	0.1708
YHR209W_collab1	YHR209W_collab1	YOR196C	LIP5	-0.058	0.013	0.001016	-0.016	0.016	0.2641
YHR209W_collab1	YHR209W_collab1	YJL038C	LOH1	0.067	0.013	0.0001459	-0.023	0.037	0.318
YHR209W_collab1	YHR209W_collab1	YKL205W	LOS1	-0.011	0.05	0.4335	-0.017	0.021	0.2939
YHR209W_collab1	YHR209W_collab1	YKL183W	LOT5	-0.012	0.08	0.446	-0.017	0.008	0.09698
YHR209W_collab1	YHR209W_collab1	YLR011W	LOT6	0.023	0.02	0.2334	-0.023	0.025	0.2857
YHR209W_collab1	YHR209W_collab1	YPL060W	LPE10	0.038	0.046	0.2581	-0.021	0.031	0.3199
YHR209W_collab1	YHR209W_collab1	YDR503C	LPP1	0.007	0.008	0.3137	0.005	0.033	0.4551
YHR209W_collab1	YHR209W_collab1	YOR084W	LPX1	0.003	0.046	0.4801	-0.016	0.138	0.4353
YHR209W_collab1	YHR209W_collab1	YDL237W	LRC1	-0.034	0.028	0.1856	0.009	0.011	0.3012
YHR209W_collab1	YHR209W_collab1	YIL087C	LRC2	-0.011	0.042	0.4158	-0.007	0.03	0.435
YHR209W_collab1	YHR209W_collab1	YKL207W	LRC3	-0.022	0.074	0.3966	-0.016	0.031	0.3617
YHR209W_collab1	YHR209W_collab1	YCL051W	LRE1	0.007	0.016	0.3963	-0.011	0.021	0.3564
YHR209W_collab1	YHR209W_collab1	YDL240W	LRG1	0.048	0.029	0.112	-0.04	0.039	0.2097
YHR209W_collab1	YHR209W_collab1	YNR008W	LRO1	0.071	0.033	0.04656	0.06	0.026	0.04393
YHR209W_collab1	YHR209W_collab1	YHR081W	LRP1	-0.022	0.026	0.2729	-0.023	0.027	0.268
YHR209W_collab1	YHR209W_collab1	YGR136W	LSB1	-0.021	0.01	0.07692	-0.004	0.008	0.3756
YHR209W_collab1	YHR209W_collab1	YFR024C-A	LSB3	-0.003	0.038	0.4793	-0.024	0.024	0.2391
YHR209W_collab1	YHR209W_collab1	YCL034W	LSB5	-0.011	0.031	0.3932	-0.045	0.002	3.102e-70
YHR209W_collab1	YHR209W_collab1	YJL100W	LSB6	0.038	0.024	0.13	0.034	0.029	0.2024
YHR209W_collab1	YHR209W_collab1	YOR142W	LSC1	0.03	0.038	0.2792	-0.08	0.092	0.1828
YHR209W_collab1	YHR209W_collab1	YGR244C	LSC2	0.048	0.045	0.1893	0.007	0.032	0.433
YHR209W_collab1	YHR209W_collab1	YJL124C	LSM1	-0.02	0.027	0.3023	-0.048	0.017	0.02448
YHR209W_collab1	YHR209W_collab1	YHR121W	LSM12	0	0	NaN	0	0	NaN
YHR209W_collab1	YHR209W_collab1	YDR378C	LSM6	0.033	0.02	0.1185	0.053	0.035	0.1199
YHR209W_collab1	YHR209W_collab1	YNL147W	LSM7	0.016	0.045	0.3882	0.062	0.012	0.000184
YHR209W_collab1	YHR209W_collab1	YPL004C	LSP1	0.039	0.065	0.2959	-0.058	0.028	0.06709
YHR209W_collab1	YHR209W_collab1	YKL176C	LST4	0.068	0.041	0.1086	0.048	0.007	2.343e-06
YHR209W_collab1	YHR209W_collab1	YAL024C	LTE1	-0.038	0.039	0.2285	0.02	0.075	0.3968
YHR209W_collab1	YHR209W_collab1	YPR073C	LTP1	0.005	0.076	0.4735	-0.012	0.024	0.3726
YHR209W_collab1	YHR209W_collab1	YCR087C-A	LUG1	-0.045	0.043	0.1852	-0.004	0.03	0.4585
YHR209W_collab1	YHR209W_collab1	YDL182W	LYS20	-0.049	0.031	0.1203	-0.006	0.039	0.4518
YHR209W_collab1	YHR209W_collab1	YDL131W	LYS21	-0.059	0.021	0.02098	-0.08	0.035	0.0329
YHR209W_collab1	YHR209W_collab1	YGL086W	MAD1	0.002	0.01	0.4609	-0.024	0.014	0.1373
YHR209W_collab1	YHR209W_collab1	YJL030W	MAD2	-0.005	0.054	0.4748	-0.019	0.006	0.02502
YHR209W_collab1	YHR209W_collab1	YJL013C	MAD3	-0.005	0.022	0.4522	-0.003	0.01	0.4447
YHR209W_collab1	YHR209W_collab1	YKL029C	MAE1	-0.016	0.052	0.4012	0.004	0.013	0.4301
YHR209W_collab1	YHR209W_collab1	YDR005C	MAF1	0.071	0.012	3.14e-05	0.093	0.028	0.009115
YHR209W_collab1	YHR209W_collab1	YER142C	MAG1	-0.012	0.017	0.3227	-0.067	0.049	0.104
YHR209W_collab1	YHR209W_collab1	YLR427W	MAG2	-0.001	0.048	0.4902	-0.033	0.018	0.1074
YHR209W_collab1	YHR209W_collab1	YPR051W	MAK3	-0.007	0.027	0.4236	-0.082	0.088	0.144
YHR209W_collab1	YHR209W_collab1	YCR020C-A	MAK31	-0.032	0.04	0.2656	0.051	0.047	0.182
YHR209W_collab1	YHR209W_collab1	YCR019W	MAK32	0.011	0.014	0.3016	-0.014	0.016	0.2773
YHR209W_collab1	YHR209W_collab1	YGR289C	MAL11	-0.002	0.046	0.4867	0.005	0.058	0.4707
YHR209W_collab1	YHR209W_collab1	YGR292W	MAL12	-0.049	0.075	0.3035	-0.095	0.062	0.1216
YHR209W_collab1	YHR209W_collab1	YGR288W	MAL13	-0.019	0.02	0.2553	-0.04	0.014	0.02524
YHR209W_collab1	YHR209W_collab1	YBR298C	MAL31	-0.005	0.005	0.2767	0.044	0.049	0.2142
YHR209W_collab1	YHR209W_collab1	YBR299W	MAL32	0.004	0.04	0.4677	0.009	0.017	0.3563
YHR209W_collab1	YHR209W_collab1	YBR297W	MAL33	-0.01	0.024	0.3891	0.001	0.011	0.4895
YHR209W_collab1	YHR209W_collab1	YER106W	MAM1	-0.036	0.022	0.1135	-0.059	0.01	7.049e-06
YHR209W_collab1	YHR209W_collab1	YOL060C	MAM3	-0.031	0.012	0.04126	0.032	0.013	0.04348
YHR209W_collab1	YHR209W_collab1	YBL091C	MAP2	-0.014	0.188	0.445	-0.016	0.043	0.3784
YHR209W_collab1	YHR209W_collab1	YBR185C	MBA1	0.153	0.105	0.04079	-0.014	0.061	0.4144
YHR209W_collab1	YHR209W_collab1	YJL199C	MBB1	-0.01	0.022	0.3771	0.001	0.025	0.4881
YHR209W_collab1	YHR209W_collab1	YOR298C-A	MBF1	0.02	0.053	0.3769	0.015	0.078	0.4247
YHR209W_collab1	YHR209W_collab1	YDL056W	MBP1	-0.025	0.018	0.1756	-0.051	0.051	0.1887
YHR209W_collab1	YHR209W_collab1	YKL093W	MBR1	-0.047	0.132	0.3353	0.057	0.026	0.0633
YHR209W_collab1	YHR209W_collab1	YOR197W	MCA1	-0.034	0.029	0.2042	-0.192	0.131	0.02222
YHR209W_collab1	YHR209W_collab1	YDL054C	MCH1	-0.027	0.065	0.348	-0.019	0.086	0.4044
YHR209W_collab1	YHR209W_collab1	YKL221W	MCH2	0.004	0.098	0.4852	-0.041	0.027	0.1433
YHR209W_collab1	YHR209W_collab1	YOL119C	MCH4	-0.023	0.051	0.3497	-0.012	0.01	0.2233
YHR209W_collab1	YHR209W_collab1	YOR306C	MCH5	-0.002	0.089	0.493	-0.043	0.149	0.36
YHR209W_collab1	YHR209W_collab1	YPR046W	MCM16	0.021	0.045	0.3521	0.027	0.12	0.3854
YHR209W_collab1	YHR209W_collab1	YDR318W	MCM21	0.016	0.043	0.3903	-0.005	0.021	0.4377
YHR209W_collab1	YHR209W_collab1	YJR135C	MCM22	0.041	0.055	0.2736	-0.015	0.023	0.3407
YHR209W_collab1	YHR209W_collab1	YKL150W	MCR1	0.018	0.138	0.4382	-0.018	0.03	0.3454
YHR209W_collab1	YHR209W_collab1	YOR221C	MCT1	-0.004	0.021	0.449	-0.054	0.022	0.03798
YHR209W_collab1	YHR209W_collab1	YBR227C	MCX1	0.02	0.022	0.2695	0.019	0.027	0.3053
YHR209W_collab1	YHR209W_collab1	YJR024C	MDE1	0.064	0.02	0.01062	-0.005	0.023	0.4482
YHR209W_collab1	YHR209W_collab1	YKL085W	MDH1	0.034	0.04	0.2663	-0.015	0.02	0.3125
YHR209W_collab1	YHR209W_collab1	YOL126C	MDH2	-0.025	0.057	0.348	-0.012	0.044	0.4154
YHR209W_collab1	YHR209W_collab1	YDL078C	MDH3	-0.043	0.071	0.2924	0.164	0.052	0.006191
YHR209W_collab1	YHR209W_collab1	YLR188W	MDL1	-0.031	0.024	0.2087	0.012	0.066	0.4508
YHR209W_collab1	YHR209W_collab1	YPL270W	MDL2	-0.063	0.055	0.1706	-0.01	0.038	0.4266
YHR209W_collab1	YHR209W_collab1	YML104C	MDM1	0.018	0.008	0.065	-0.043	0.01	0.001524
YHR209W_collab1	YHR209W_collab1	YAL010C	MDM10	0.019	0.184	0.4293	0.002	0.056	0.4887
YHR209W_collab1	YHR209W_collab1	YOL009C	MDM12	-0.096	0.11	0.1739	-0.188	0.074	0.008756
YHR209W_collab1	YHR209W_collab1	YLR368W	MDM30	0.006	0.015	0.4152	0.01	0.004	0.06496
YHR209W_collab1	YHR209W_collab1	YGL219C	MDM34	-0.071	0.033	0.05802	-0.077	0.018	0.001244
YHR209W_collab1	YHR209W_collab1	YKL053C-A	MDM35	0.064	0.025	0.03699	0.039	0.035	0.2111
YHR209W_collab1	YHR209W_collab1	YPR083W	MDM36	-0.076	0.047	0.08444	-0.155	0.036	0.0003094
YHR209W_collab1	YHR209W_collab1	YOL027C	MDM38	-0.028	0.045	0.319	-0.001	0.007	0.4544
YHR209W_collab1	YHR209W_collab1	YGR100W	MDR1	0.049	0.03	0.1085	0.035	0.006	4.494e-05
YHR209W_collab1	YHR209W_collab1	YGL197W	MDS3	0.01	0.004	0.06276	-0.036	0.018	0.08167
YHR209W_collab1	YHR209W_collab1	YJL112W	MDV1	0.028	0.014	0.09515	0.006	0.015	0.3968
YHR209W_collab1	YHR209W_collab1	YOL111C	MDY2	-0.037	0.078	0.3061	0.065	0.024	0.02703
YHR209W_collab1	YHR209W_collab1	YPR070W	MED1	0.044	0.019	0.04998	-0.024	0.016	0.1474
YHR209W_collab1	YHR209W_collab1	YKR007W	MEH1	-0.084	0.037	0.04507	-0.091	0.038	0.03294
YHR209W_collab1	YHR209W_collab1	YER044C-A	MEI4	-0.021	0.023	0.2576	0.005	0.049	0.4637
YHR209W_collab1	YHR209W_collab1	YPL121C	MEI5	0.016	0.036	0.3692	-0.013	0.006	0.08938
YHR209W_collab1	YHR209W_collab1	YOR351C	MEK1	-0.079	0.059	0.1071	-0.083	0.232	0.2027
YHR209W_collab1	YHR209W_collab1	YGR121C	MEP1	-0.02	0.044	0.3592	-0.007	0.011	0.3469
YHR209W_collab1	YHR209W_collab1	YNL142W	MEP2	-0.017	0.069	0.3936	-0.006	0.029	0.4441
YHR209W_collab1	YHR209W_collab1	YPR138C	MEP3	0.007	0.014	0.381	-0.007	0.03	0.4373
YHR209W_collab1	YHR209W_collab1	YKR069W	MET1	-0.023	0.054	0.3672	-0.006	0.021	0.4279
YHR209W_collab1	YHR209W_collab1	YFR030W	MET10	-0.038	0.061	0.2802	0.013	0.023	0.3517
YHR209W_collab1	YHR209W_collab1	YPL023C	MET12	-0.119	0.129	0.09923	-0.009	0.108	0.462
YHR209W_collab1	YHR209W_collab1	YGL125W	MET13	-0.009	0.029	0.4106	0.01	0.049	0.4326
YHR209W_collab1	YHR209W_collab1	YKL001C	MET14	0.038	0.013	0.02213	0.025	0.028	0.2704
YHR209W_collab1	YHR209W_collab1	YPR167C	MET16	0.008	0.047	0.4473	0.012	0.047	0.4211
YHR209W_collab1	YHR209W_collab1	YLR303W	MET17	-0.024	0.013	0.1288	0.005	0.071	0.4792
YHR209W_collab1	YHR209W_collab1	YOL064C	MET22	0.11	0.004	9.044e-87	0.071	0.101	0.2049
YHR209W_collab1	YHR209W_collab1	YIR017C	MET28	-0.109	0.18	0.1502	-0.072	0.092	0.198
YHR209W_collab1	YHR209W_collab1	YJR010W	MET3	0.002	0.04	0.4848	-0.009	0.019	0.3774
YHR209W_collab1	YHR209W_collab1	YPL038W	MET31	0.001	0.01	0.4842	-0.008	0.074	0.4568
YHR209W_collab1	YHR209W_collab1	YDR253C	MET32	-0.051	0.053	0.1925	-0.042	0.017	0.04489
YHR209W_collab1	YHR209W_collab1	YER091C	MET6	0.028	0.005	0.0001142	-0.029	0.022	0.1688
YHR209W_collab1	YHR209W_collab1	YBR213W	MET8	-0.015	0.065	0.4135	-0.062	0.025	0.03736
YHR209W_collab1	YHR209W_collab1	YLR017W	MEU1	-0.026	0.066	0.391	0.021	0.048	0.386
YHR209W_collab1	YHR209W_collab1	YPL187W	MF(ALPHA)1	0.011	0.014	0.3162	-0.022	0.072	0.3808
YHR209W_collab1	YHR209W_collab1	YGL089C	MF(ALPHA)2	-0.023	0.029	0.2858	0.002	0.04	0.4864
YHR209W_collab1	YHR209W_collab1	YDR219C	MFB1	0.01	0.031	0.4063	0.046	0.019	0.04423
YHR209W_collab1	YHR209W_collab1	YGR249W	MGA1	0.016	0.026	0.3328	-0.012	0.022	0.3584
YHR209W_collab1	YHR209W_collab1	YIR033W	MGA2	-0.12	0.048	0.01724	-0.044	0.022	0.07473
YHR209W_collab1	YHR209W_collab1	YCL044C	MGR1	0.071	0.029	0.03548	0.006	0.06	0.4649
YHR209W_collab1	YHR209W_collab1	YPL098C	MGR2	-0.023	0.032	0.3066	-0.056	0.05	0.184
YHR209W_collab1	YHR209W_collab1	YMR115W	MGR3	0.071	0.03	0.04034	0.053	0.009	9.433e-06
YHR209W_collab1	YHR209W_collab1	YDL200C	MGT1	0.03	0.036	0.257	0.088	0.016	5.542e-05
YHR209W_collab1	YHR209W_collab1	YJL042W	MHP1	0.065	0.029	0.06664	0.001	0.01	0.486
YHR209W_collab1	YHR209W_collab1	YLL062C	MHT1	0.004	0.064	0.4823	0.02	0.028	0.3314
YHR209W_collab1	YHR209W_collab1	YDR031W	MIC14	-0.021	0.023	0.2684	0.014	0.013	0.249
YHR209W_collab1	YHR209W_collab1	YMR002W	MIC17	0.081	0.011	1.775e-07	-0.027	0.007	0.002961
YHR209W_collab1	YHR209W_collab1	YLR332W	MID2	-0.07	0.014	0.0003836	-0.004	0.023	0.4584
YHR209W_collab1	YHR209W_collab1	YGL035C	MIG1	0.028	0.021	0.1771	0.007	0.007	0.2862
YHR209W_collab1	YHR209W_collab1	YGL209W	MIG2	0.014	0.029	0.3689	0.027	0.015	0.1251
YHR209W_collab1	YHR209W_collab1	YMR036C	MIH1	0.05	0.039	0.1623	0.028	0.077	0.3547
YHR209W_collab1	YHR209W_collab1	YHR015W	MIP6	0.01	0.052	0.4313	0.004	0.016	0.4316
YHR209W_collab1	YHR209W_collab1	YJR077C	MIR1	0.017	0.047	0.3851	0.033	0.015	0.06398
YHR209W_collab1	YHR209W_collab1	YBR084W	MIS1	0.044	0.045	0.2112	0.034	0.05	0.2826
YHR209W_collab1	YHR209W_collab1	YDR144C	MKC7	-0.013	0.017	0.3077	0.06	0.079	0.211
YHR209W_collab1	YHR209W_collab1	YOR231W	MKK1	0.001	0.052	0.4929	0.019	0.048	0.3722
YHR209W_collab1	YHR209W_collab1	YPL140C	MKK2	0.072	0.068	0.1663	0.044	0.027	0.1289
YHR209W_collab1	YHR209W_collab1	YNL076W	MKS1	0.106	0.039	0.01836	-0.081	0.056	0.1013
YHR209W_collab1	YHR209W_collab1	YNL085W	MKT1	-0.026	0.045	0.3304	-0.028	0.033	0.2768
YHR209W_collab1	YHR209W_collab1	YPR188C	MLC2	0.018	0.015	0.2173	-0.012	0.045	0.4165
YHR209W_collab1	YHR209W_collab1	YNL074C	MLF3	0.02	0.029	0.299	0.082	0.024	0.005596
YHR209W_collab1	YHR209W_collab1	YMR167W	MLH1	0.022	0.021	0.2382	0.036	0.013	0.02968
YHR209W_collab1	YHR209W_collab1	YLR035C	MLH2	-0.003	0.034	0.4751	0.006	0.02	0.4304
YHR209W_collab1	YHR209W_collab1	YPL164C	MLH3	-0.066	0.149	0.2501	-0.01	0.099	0.4538
YHR209W_collab1	YHR209W_collab1	YKR095W	MLP1	-0.026	0.047	0.3349	-0.015	0.027	0.358
YHR209W_collab1	YHR209W_collab1	YIL149C	MLP2	0.055	0.038	0.1375	-0.009	0.05	0.4436
YHR209W_collab1	YHR209W_collab1	YLL006W	MMM1	-0.114	0.019	8.643e-06	0.052	0.014	0.004871
YHR209W_collab1	YHR209W_collab1	YLL061W	MMP1	-0.06	0.012	0.0002878	0.018	0.042	0.3935
YHR209W_collab1	YHR209W_collab1	YLR190W	MMR1	0.036	0.033	0.2332	0.033	0.064	0.3507
YHR209W_collab1	YHR209W_collab1	YPR164W	MMS1	0.037	0.003	1.326e-22	0.026	0.023	0.2087
YHR209W_collab1	YHR209W_collab1	YGL087C	MMS2	0.091	0.009	5.727e-12	-0.054	0.055	0.2073
YHR209W_collab1	YHR209W_collab1	YLR320W	MMS22	-0.032	0.05	0.3175	0.058	0.059	0.2292
YHR209W_collab1	YHR209W_collab1	YBR098W	MMS4	0.206	0.04	1.567e-05	-0.001	0.014	0.4887
YHR209W_collab1	YHR209W_collab1	YMR177W	MMT1	0.042	0.069	0.2796	0.017	0.024	0.3196
YHR209W_collab1	YHR209W_collab1	YPL224C	MMT2	-0.02	0.071	0.3937	0.012	0.085	0.4408
YHR209W_collab1	YHR209W_collab1	YIR025W	MND2	0.025	0.034	0.2899	0.013	0.012	0.2445
YHR209W_collab1	YHR209W_collab1	YOR350C	MNE1	-0.033	0.111	0.3601	-0.027	0.079	0.3649
YHR209W_collab1	YHR209W_collab1	YIL110W	MNI1	0.036	0.016	0.0631	0.036	0.051	0.2829
YHR209W_collab1	YHR209W_collab1	YHR204W	MNL1	0	0	NaN	0	0	NaN
YHR209W_collab1	YHR209W_collab1	YDR245W	MNN10	-0.181	0.021	3.55e-11	0.002	0.037	0.482
YHR209W_collab1	YHR209W_collab1	YJL183W	MNN11	-0.049	0.064	0.2406	-0.019	0.019	0.249
YHR209W_collab1	YHR209W_collab1	YBR015C	MNN2	0.04	0.211	0.3514	0.041	0.029	0.1481
YHR209W_collab1	YHR209W_collab1	YKL201C	MNN4	-0.071	0.136	0.2578	0.003	0.025	0.4734
YHR209W_collab1	YHR209W_collab1	YJL186W	MNN5	-0.015	0.05	0.4015	-0.028	0.02	0.1687
YHR209W_collab1	YHR209W_collab1	YKL064W	MNR2	-0.061	0.07	0.222	0.014	0.015	0.2758
YHR209W_collab1	YHR209W_collab1	YJR131W	MNS1	-0.172	0.045	0.001324	0.006	0.02	0.4215
YHR209W_collab1	YHR209W_collab1	YGL257C	MNT2	-0.026	0.029	0.2557	-0.013	0.027	0.3749
YHR209W_collab1	YHR209W_collab1	YIL014W	MNT3	-0.024	0.035	0.3029	0.004	0.014	0.4237
YHR209W_collab1	YHR209W_collab1	YNR059W	MNT4	0.023	0.051	0.3696	0	0.037	0.4994
YHR209W_collab1	YHR209W_collab1	YOR274W	MOD5	-0.018	0.046	0.3883	-0.056	0.013	0.001943
YHR209W_collab1	YHR209W_collab1	YJR074W	MOG1	-0.132	0.005	4.62e-71	-0.017	0.022	0.3016
YHR209W_collab1	YHR209W_collab1	YBL049W	MOH1	0.078	0.086	0.1744	0.029	0.033	0.2567
YHR209W_collab1	YHR209W_collab1	YGL124C	MON1	-0.076	0.055	0.1042	-0.013	0.029	0.3755
YHR209W_collab1	YHR209W_collab1	YMR070W	MOT3	-0.025	0.069	0.3633	-0.025	0.087	0.3766
YHR209W_collab1	YHR209W_collab1	YOR177C	MPC54	-0.019	0.095	0.406	-0.029	0.013	0.07224
YHR209W_collab1	YHR209W_collab1	YOR288C	MPD1	0.054	0.03	0.1019	-0.003	0.06	0.4801
YHR209W_collab1	YHR209W_collab1	YOL088C	MPD2	-0.037	0.039	0.2297	-0.027	0.059	0.3403
YHR209W_collab1	YHR209W_collab1	YIR002C	MPH1	-0.068	0.004	1.892e-34	-0.021	0.047	0.3603
YHR209W_collab1	YHR209W_collab1	YJL066C	MPM1	0.026	0.022	0.2093	0.004	0.04	0.4709
YHR209W_collab1	YHR209W_collab1	YNR024W	MPP6	-0.018	0.059	0.3924	-0.046	0.082	0.2778
YHR209W_collab1	YHR209W_collab1	YCL061C	MRC1	0.035	0.018	0.08752	0.014	0.045	0.3985
YHR209W_collab1	YHR209W_collab1	YMR224C	MRE11	0.043	0.029	0.1572	0.008	0.045	0.4482
YHR209W_collab1	YHR209W_collab1	YDR033W	MRH1	0.01	0.034	0.4166	-0.063	0.019	0.008756
YHR209W_collab1	YHR209W_collab1	YPR118W	MRI1	0.024	0.025	0.2525	0.011	0.07	0.4412
YHR209W_collab1	YHR209W_collab1	YDL079C	MRK1	-0.007	0.087	0.4649	-0.011	0.024	0.3851
YHR209W_collab1	YHR209W_collab1	YPR079W	MRL1	-0.017	0.043	0.3714	0.014	0.041	0.3926
YHR209W_collab1	YHR209W_collab1	YPL184C	MRN1	0.011	0.069	0.4395	0.017	0.074	0.4102
YHR209W_collab1	YHR209W_collab1	YGR084C	MRP13	-0.038	0.044	0.2409	0.031	0.011	0.02747
YHR209W_collab1	YHR209W_collab1	YKL167C	MRP49	0.067	0.135	0.2731	-0.039	0.023	0.1229
YHR209W_collab1	YHR209W_collab1	YKL142W	MRP8	0.073	0.029	0.03654	-0.007	0.033	0.4398
YHR209W_collab1	YHR209W_collab1	YDR116C	MRPL1	0.019	0.018	0.2456	0.13	0.034	0.001766
YHR209W_collab1	YHR209W_collab1	YML009C	MRPL39	0.043	0.055	0.2579	0.006	0.032	0.4479
YHR209W_collab1	YHR209W_collab1	YMR225C	MRPL44	-0.007	0.014	0.3717	-0.002	0.036	0.4846
YHR209W_collab1	YHR209W_collab1	YNR022C	MRPL50	-0.017	0.068	0.4045	0.038	0.014	0.0273
YHR209W_collab1	YHR209W_collab1	YOR334W	MRS2	0.038	0.013	0.02878	-0.043	0.071	0.2904
YHR209W_collab1	YHR209W_collab1	YJL133W	MRS3	0.003	0.068	0.4841	-0.007	0.012	0.3525
YHR209W_collab1	YHR209W_collab1	YKR052C	MRS4	0.061	0.09	0.2625	0.035	0.008	0.0007857
YHR209W_collab1	YHR209W_collab1	YKL009W	MRT4	-0.03	0.029	0.2372	-0.035	0.047	0.2812
YHR209W_collab1	YHR209W_collab1	YOR066W	MSA1	-0.035	0.104	0.3524	-0.049	0.013	0.003836
YHR209W_collab1	YHR209W_collab1	YKR077W	MSA2	-0.06	0.08	0.2403	-0.025	0.006	0.001615
YHR209W_collab1	YHR209W_collab1	YOR188W	MSB1	0.033	0.029	0.2099	0.028	0.057	0.3296
YHR209W_collab1	YHR209W_collab1	YGR014W	MSB2	-0.017	0.014	0.2087	0.024	0.014	0.1355
YHR209W_collab1	YHR209W_collab1	YOL112W	MSB4	0.006	0.047	0.463	0.002	0.04	0.4854
YHR209W_collab1	YHR209W_collab1	YML128C	MSC1	-0.001	0.015	0.4762	-0.044	0.033	0.1619
YHR209W_collab1	YHR209W_collab1	YDR205W	MSC2	-0.018	0.046	0.3742	0.024	0.024	0.2393
YHR209W_collab1	YHR209W_collab1	YLR219W	MSC3	-0.039	0.078	0.3489	0.016	0.019	0.3053
YHR209W_collab1	YHR209W_collab1	YOR354C	MSC6	-0.066	0.026	0.03369	-0.017	0.029	0.3391
YHR209W_collab1	YHR209W_collab1	YHR039C	MSC7	-0.003	0.022	0.4609	-0.004	0.034	0.4703
YHR209W_collab1	YHR209W_collab1	YNL053W	MSG5	-0.054	0.013	0.001296	0.006	0.031	0.4386
YHR209W_collab1	YHR209W_collab1	YOL090W	MSH2	0.014	0.095	0.4292	0.014	0.127	0.4377
YHR209W_collab1	YHR209W_collab1	YCR092C	MSH3	-0.001	0.024	0.484	-0.03	0.01	0.0208
YHR209W_collab1	YHR209W_collab1	YFL003C	MSH4	-0.194	0.004	0	-0.041	0.148	0.3514
YHR209W_collab1	YHR209W_collab1	YDL154W	MSH5	0.038	0.036	0.2101	-0.027	0.055	0.3317
YHR209W_collab1	YHR209W_collab1	YDR097C	MSH6	-0.007	0.026	0.4264	-0.001	0.019	0.4877
YHR209W_collab1	YHR209W_collab1	YBR195C	MSI1	-0.055	0.158	0.2783	-0.001	0.04	0.4883
YHR209W_collab1	YHR209W_collab1	YOL116W	MSN1	0.029	0.008	0.004927	0.025	0.015	0.143
YHR209W_collab1	YHR209W_collab1	YMR037C	MSN2	-0.008	0.091	0.4593	-0.009	0.034	0.4224
YHR209W_collab1	YHR209W_collab1	YKL062W	MSN4	-0.04	0.108	0.3508	-0.031	0.006	6.086e-05
YHR209W_collab1	YHR209W_collab1	YDR335W	MSN5	-0.012	0.022	0.3631	0.003	0.016	0.4474
YHR209W_collab1	YHR209W_collab1	YNR049C	MSO1	-0.024	0.013	0.1088	0.005	0.065	0.4709
YHR209W_collab1	YHR209W_collab1	YGR028W	MSP1	0.055	0.028	0.07724	0.012	0.01	0.2105
YHR209W_collab1	YHR209W_collab1	YMR023C	MSS1	-0.02	0.03	0.3189	0.012	0.057	0.4274
YHR209W_collab1	YHR209W_collab1	YMR164C	MSS11	-0.064	0.025	0.03237	-0.003	0.065	0.4848
YHR209W_collab1	YHR209W_collab1	YPR134W	MSS18	0.044	0.013	0.009596	-0.044	0.005	1.304e-09
YHR209W_collab1	YHR209W_collab1	YGL051W	MST27	0.015	0.011	0.1917	-0.015	0.029	0.3592
YHR209W_collab1	YHR209W_collab1	YJL123C	MTC1	-0.088	0.169	0.1862	-0.089	0.013	2.807e-07
YHR209W_collab1	YHR209W_collab1	YKL098W	MTC2	0.054	0.025	0.07012	0.035	0.004	1.309e-10
YHR209W_collab1	YHR209W_collab1	YGL226W	MTC3	0.012	0.04	0.406	0.005	0.033	0.4562
YHR209W_collab1	YHR209W_collab1	YBR255W	MTC4	0.024	0.019	0.1953	0.026	0.017	0.1548
YHR209W_collab1	YHR209W_collab1	YDR128W	MTC5	0.058	0.008	7.123e-08	0.083	0.016	0.0001366
YHR209W_collab1	YHR209W_collab1	YHR151C	MTC6	0	0	NaN	0	0	NaN
YHR209W_collab1	YHR209W_collab1	YKR080W	MTD1	0.01	0.076	0.4539	-0.013	0.012	0.2497
YHR209W_collab1	YHR209W_collab1	YDR277C	MTH1	-0.002	0.033	0.4857	0.02	0.07	0.3888
YHR209W_collab1	YHR209W_collab1	YGR023W	MTL1	0.025	0.053	0.349	0.062	0.018	0.006812
YHR209W_collab1	YHR209W_collab1	YGL236C	MTO1	-0.014	0.016	0.2866	-0.005	0.013	0.4023
YHR209W_collab1	YHR209W_collab1	YNL063W	MTQ1	0.001	0.034	0.4928	-0.014	0.035	0.3773
YHR209W_collab1	YHR209W_collab1	YMR100W	MUB1	-0.002	0.034	0.4806	-0.064	0.072	0.1805
YHR209W_collab1	YHR209W_collab1	YIR019C	MUC1	-0.031	0.017	0.1111	-0.022	0.043	0.34
YHR209W_collab1	YHR209W_collab1	YBR119W	MUD1	0.059	0.066	0.2011	0.055	0.022	0.04085
YHR209W_collab1	YHR209W_collab1	YKL074C	MUD2	0.012	0.026	0.3852	0.041	0.013	0.01616
YHR209W_collab1	YHR209W_collab1	YPL070W	MUK1	0.026	0.049	0.3352	0.054	0.045	0.1749
YHR209W_collab1	YHR209W_collab1	YBR057C	MUM2	-0.091	0.077	0.1051	0.028	0.005	0.000108
YHR209W_collab1	YHR209W_collab1	YOR298W	MUM3	0.017	0.069	0.4162	-0.025	0.018	0.179
YHR209W_collab1	YHR209W_collab1	YGR055W	MUP1	0.05	0.04	0.1717	0.121	0.024	0.0001618
YHR209W_collab1	YHR209W_collab1	YHL036W	MUP3	-0.007	0.063	0.4595	-0.024	0.036	0.2986
YHR209W_collab1	YHR209W_collab1	YGR007W	MUQ1	0.026	0.024	0.223	0.009	0.011	0.2943
YHR209W_collab1	YHR209W_collab1	YDR386W	MUS81	0.006	0.016	0.4053	-0.031	0.021	0.1484
YHR209W_collab1	YHR209W_collab1	YGR206W	MVB12	-0.001	0.027	0.492	-0.01	0.01	0.2757
YHR209W_collab1	YHR209W_collab1	YMR004W	MVP1	0.013	0.052	0.4123	0.024	0.007	0.01009
YHR209W_collab1	YHR209W_collab1	YER042W	MXR1	-0.041	0.016	0.03326	-0.004	0.01	0.4115
YHR209W_collab1	YHR209W_collab1	YKL129C	MYO3	0.081	0.011	2.566e-07	0.01	0.008	0.2038
YHR209W_collab1	YHR209W_collab1	YAL029C	MYO4	-0.022	0.026	0.2751	-0.031	0.011	0.02388
YHR209W_collab1	YHR209W_collab1	YMR109W	MYO5	-0.009	0.042	0.4356	-0.036	0.054	0.2753
YHR209W_collab1	YHR209W_collab1	YML117W	NAB6	0.024	0.032	0.2958	0.027	0.018	0.1615
YHR209W_collab1	YHR209W_collab1	YMR080C	NAM7	-0.045	0.022	0.076	0.015	0.022	0.3256
YHR209W_collab1	YHR209W_collab1	YHR086W	NAM8	-0.016	0.01	0.1436	-0.034	0.016	0.07626
YHR209W_collab1	YHR209W_collab1	YKR048C	NAP1	0.005	0.017	0.4318	-0.062	0.025	0.04186
YHR209W_collab1	YHR209W_collab1	YIL007C	NAS2	-0.068	0.028	0.03611	-0.044	0.033	0.1516
YHR209W_collab1	YHR209W_collab1	YGR232W	NAS6	0.002	0.004	0.3899	0.015	0.01	0.1503
YHR209W_collab1	YHR209W_collab1	YOR253W	NAT5	0.025	0.011	0.06425	0.046	0.013	0.008772
YHR209W_collab1	YHR209W_collab1	YOL070C	NBA1	0.063	0.04	0.1114	0.054	0.03	0.09574
YHR209W_collab1	YHR209W_collab1	YDR162C	NBP2	0.026	0.043	0.3058	-0.017	0.016	0.2407
YHR209W_collab1	YHR209W_collab1	YPR155C	NCA2	-0.01	0.021	0.3755	-0.007	0.04	0.4449
YHR209W_collab1	YHR209W_collab1	YJL116C	NCA3	0	0.027	0.4974	0.005	0.031	0.4517
YHR209W_collab1	YHR209W_collab1	YPR149W	NCE102	-0.023	0.03	0.2867	-0.034	0.018	0.09792
YHR209W_collab1	YHR209W_collab1	YBL024W	NCL1	0.124	0.113	0.08451	0.068	0.017	0.003018
YHR209W_collab1	YHR209W_collab1	YNL119W	NCS2	0.02	0.064	0.3866	-0.006	0.159	0.4775
YHR209W_collab1	YHR209W_collab1	YGL211W	NCS6	-0.033	0.016	0.08049	-0.015	0.039	0.3836
YHR209W_collab1	YHR209W_collab1	YMR145C	NDE1	0.037	0.04	0.2444	-0.053	0.079	0.2555
YHR209W_collab1	YHR209W_collab1	YDL085W	NDE2	-0.018	0.022	0.2897	-0.028	0.055	0.3257
YHR209W_collab1	YHR209W_collab1	YML120C	NDI1	0.006	0.044	0.4543	-0.011	0.018	0.3402
YHR209W_collab1	YHR209W_collab1	YOL104C	NDJ1	0.006	0.008	0.311	-0.021	0.08	0.3929
YHR209W_collab1	YHR209W_collab1	YLR254C	NDL1	-0.038	0.026	0.166	-0.025	0.061	0.3899
YHR209W_collab1	YHR209W_collab1	YHR124W	NDT80	0	0	NaN	0	0	NaN
YHR209W_collab1	YHR209W_collab1	YLR265C	NEJ1	-0.081	0.018	0.0007829	-0.086	0.043	0.08293
YHR209W_collab1	YHR209W_collab1	YHR004C	NEM1	-0.061	0.021	0.01633	-0.001	0.033	0.4883
YHR209W_collab1	YHR209W_collab1	YPL226W	NEW1	0.012	0.068	0.4365	0.003	0.005	0.3518
YHR209W_collab1	YHR209W_collab1	YOR156C	NFI1	-0.082	0.025	0.007928	-0.022	0.031	0.302
YHR209W_collab1	YHR209W_collab1	YKR103W	NFT1	0.013	0.044	0.4134	0.006	0.016	0.4018
YHR209W_collab1	YHR209W_collab1	YKL040C	NFU1	0.001	0.02	0.4918	0.007	0.011	0.3486
YHR209W_collab1	YHR209W_collab1	YOL042W	NGL1	-0.15	0.013	6.13e-18	-0.018	0.027	0.3225
YHR209W_collab1	YHR209W_collab1	YMR285C	NGL2	-0.066	0.022	0.01473	0.04	0.027	0.1436
YHR209W_collab1	YHR209W_collab1	YML118W	NGL3	0.015	0.038	0.3844	0.026	0.051	0.3304
YHR209W_collab1	YHR209W_collab1	YBR212W	NGR1	0.06	0.173	0.2865	0.024	0.021	0.2244
YHR209W_collab1	YHR209W_collab1	YLR138W	NHA1	0.038	0.021	0.1176	-0.009	0.038	0.4399
YHR209W_collab1	YHR209W_collab1	YDL002C	NHP10	-0.007	0.045	0.4519	-0.091	0.018	0.0001821
YHR209W_collab1	YHR209W_collab1	YPR052C	NHP6A	0.039	0.038	0.2139	-0.042	0.015	0.02368
YHR209W_collab1	YHR209W_collab1	YGL221C	NIF3	0.024	0.068	0.3617	-0.011	0.02	0.3573
YHR209W_collab1	YHR209W_collab1	YPL174C	NIP100	0.098	0.025	0.003545	0.053	0.05	0.2244
YHR209W_collab1	YHR209W_collab1	YNL078W	NIS1	-0.041	0.018	0.04951	0.009	0.024	0.3983
YHR209W_collab1	YHR209W_collab1	YIL164C	NIT1	-0.008	0.031	0.4262	-0.025	0.014	0.1076
YHR209W_collab1	YHR209W_collab1	YJL126W	NIT2	0.045	0.009	0.0004035	0.025	0.031	0.2816
YHR209W_collab1	YHR209W_collab1	YLR351C	NIT3	-0.004	0.022	0.4577	0.005	0.059	0.476
YHR209W_collab1	YHR209W_collab1	YDR383C	NKP1	-0.051	0.012	0.001461	0.069	0.071	0.1587
YHR209W_collab1	YHR209W_collab1	YLR315W	NKP2	-0.046	0.037	0.2026	-0.014	0.076	0.4471
YHR209W_collab1	YHR209W_collab1	YLR328W	NMA1	0.028	0.07	0.3842	0.015	0.024	0.3563
YHR209W_collab1	YHR209W_collab1	YNL123W	NMA111	0.042	0.035	0.1759	-0.051	0.097	0.2485
YHR209W_collab1	YHR209W_collab1	YGR010W	NMA2	0.001	0.011	0.4852	-0.001	0.032	0.4901
YHR209W_collab1	YHR209W_collab1	YHR077C	NMD2	-0.023	0.018	0.19	0.013	0.003	0.005181
YHR209W_collab1	YHR209W_collab1	YLR363C	NMD4	-0.02	0.066	0.4137	-0.046	0.037	0.2047
YHR209W_collab1	YHR209W_collab1	YGR089W	NNF2	0.012	0.03	0.3831	0.025	0.038	0.3093
YHR209W_collab1	YHR209W_collab1	YLR285W	NNT1	0.006	0.027	0.4434	0.003	0.03	0.4737
YHR209W_collab1	YHR209W_collab1	YOL041C	NOP12	-0.099	0.044	0.03624	-0.073	0.07	0.1699
YHR209W_collab1	YHR209W_collab1	YDL213C	NOP6	-0.022	0.038	0.3168	-0.023	0.014	0.1362
YHR209W_collab1	YHR209W_collab1	YIL038C	NOT3	0.008	0.046	0.4416	0.028	0.022	0.1846
YHR209W_collab1	YHR209W_collab1	YCR026C	NPP1	0.012	0.072	0.4336	0.038	0.037	0.2157
YHR209W_collab1	YHR209W_collab1	YOR209C	NPT1	0.028	0.03	0.2507	-0.022	0.027	0.2841
YHR209W_collab1	YHR209W_collab1	YGL067W	NPY1	-0.009	0.027	0.4123	-0.017	0.02	0.2845
YHR209W_collab1	YHR209W_collab1	YGR043C	NQM1	-0.017	0.004	0.003127	-0.001	0.017	0.4779
YHR209W_collab1	YHR209W_collab1	YDR043C	NRG1	0.004	0.023	0.4549	-0.008	0.061	0.4584
YHR209W_collab1	YHR209W_collab1	YBR066C	NRG2	-0.118	0.05	0.01783	-0.022	0.032	0.3007
YHR209W_collab1	YHR209W_collab1	YNL129W	NRK1	-0.006	0.031	0.4472	-0.037	0.015	0.04784
YHR209W_collab1	YHR209W_collab1	YNR009W	NRM1	-0.043	0.043	0.1918	-0.021	0.008	0.04612
YHR209W_collab1	YHR209W_collab1	YDL167C	NRP1	-0.012	0.028	0.3774	0.021	0.038	0.3255
YHR209W_collab1	YHR209W_collab1	YOR071C	NRT1	-0.035	0.032	0.2074	0.009	0.135	0.4639
YHR209W_collab1	YHR209W_collab1	YHR133C	NSG1	0	0	NaN	0	0	NaN
YHR209W_collab1	YHR209W_collab1	YNL156C	NSG2	-0.016	0.054	0.3875	-0.009	0.046	0.4323
YHR209W_collab1	YHR209W_collab1	YNL091W	NST1	-0.062	0.02	0.01394	0.039	0.05	0.2518
YHR209W_collab1	YHR209W_collab1	YJR062C	NTA1	0.013	0.034	0.392	0.013	0.01	0.2052
YHR209W_collab1	YHR209W_collab1	YBR188C	NTC20	-0.018	0.044	0.3745	-0.008	0.041	0.444
YHR209W_collab1	YHR209W_collab1	YML059C	NTE1	-0.001	0.029	0.4882	0.003	0.004	0.3536
YHR209W_collab1	YHR209W_collab1	YAL015C	NTG1	-0.036	0.061	0.2895	-0.012	0.068	0.4307
YHR209W_collab1	YHR209W_collab1	YOL043C	NTG2	0.005	0.01	0.3722	-0.052	0.058	0.2123
YHR209W_collab1	YHR209W_collab1	YDR001C	NTH1	-0.018	0.043	0.369	0.033	0.032	0.2244
YHR209W_collab1	YHR209W_collab1	YBR001C	NTH2	0.001	0.142	0.4952	0.046	0.007	3.797e-07
YHR209W_collab1	YHR209W_collab1	YPR031W	NTO1	0.027	0.048	0.3194	0.021	0.03	0.3062
YHR209W_collab1	YHR209W_collab1	YJL208C	NUC1	0.071	0.013	6.395e-05	0.024	0.04	0.3235
YHR209W_collab1	YHR209W_collab1	YDR150W	NUM1	0.043	0.03	0.1679	0.088	0.02	0.001176
YHR209W_collab1	YHR209W_collab1	YKL068W	NUP100	0.025	0.108	0.4048	-0.008	0.031	0.4326
YHR209W_collab1	YHR209W_collab1	YKR082W	NUP133	0.007	0.037	0.4459	-0.017	0.004	0.000795
YHR209W_collab1	YHR209W_collab1	YML103C	NUP188	0.006	0.047	0.46	0.018	0.041	0.3639
YHR209W_collab1	YHR209W_collab1	YLR335W	NUP2	0.021	0.047	0.3809	0.002	0.032	0.4852
YHR209W_collab1	YHR209W_collab1	YDR192C	NUP42	0.036	0.018	0.08777	-0.034	0.027	0.1845
YHR209W_collab1	YHR209W_collab1	YMR153W	NUP53	0.08	0.012	2.216e-06	0.016	0.049	0.3973
YHR209W_collab1	YHR209W_collab1	YAR002W	NUP60	-0.118	0.168	0.1147	-0.007	0.062	0.4585
YHR209W_collab1	YHR209W_collab1	YDL089W	NUR1	-0.024	0.025	0.2439	0.002	0.039	0.4826
YHR209W_collab1	YHR209W_collab1	YGL151W	NUT1	0.083	0.008	1.552e-13	-0.023	0.049	0.3596
YHR209W_collab1	YHR209W_collab1	YHR195W	NVJ1	0	0	NaN	0	0	NaN
YHR209W_collab1	YHR209W_collab1	YLR093C	NYV1	0.057	0.049	0.2111	0.012	0.043	0.4264
YHR209W_collab1	YHR209W_collab1	YKL120W	OAC1	-0.075	0.073	0.1771	-0.038	0.017	0.0711
YHR209W_collab1	YHR209W_collab1	YAL051W	OAF1	-0.226	0.165	0.003593	-0.034	0.034	0.221
YHR209W_collab1	YHR209W_collab1	YKR064W	OAF3	-0.069	0.041	0.1016	0.012	0.019	0.3529
YHR209W_collab1	YHR209W_collab1	YKL055C	OAR1	-0.02	0.052	0.3778	-0.035	0.023	0.1467
YHR209W_collab1	YHR209W_collab1	YPL052W	OAZ1	0.061	0.031	0.07095	0.022	0.05	0.3594
YHR209W_collab1	YHR209W_collab1	YNL099C	OCA1	0.034	0.037	0.2345	-0.038	0.038	0.2123
YHR209W_collab1	YHR209W_collab1	YNL056W	OCA2	0.101	0.097	0.1329	0.001	0.011	0.4841
YHR209W_collab1	YHR209W_collab1	YCR095C	OCA4	0.037	0.013	0.02374	-0.111	0.064	0.04431
YHR209W_collab1	YHR209W_collab1	YHL029C	OCA5	0.05	0.047	0.1804	0.004	0.014	0.4241
YHR209W_collab1	YHR209W_collab1	YDR067C	OCA6	-0.057	0.033	0.09399	-0.109	0.036	0.007573
YHR209W_collab1	YHR209W_collab1	YPL134C	ODC1	0.013	0.009	0.177	-0.004	0.077	0.4784
YHR209W_collab1	YHR209W_collab1	YOR222W	ODC2	0.082	0.016	0.000201	0.027	0.08	0.3739
YHR209W_collab1	YHR209W_collab1	YML060W	OGG1	0.007	0.019	0.4084	0.004	0.015	0.4277
YHR209W_collab1	YHR209W_collab1	YBR025C	OLA1	-0.075	0.142	0.1979	-0.01	0.061	0.4404
YHR209W_collab1	YHR209W_collab1	YBR230C	OM14	0.012	0.028	0.3827	-0.069	0.008	6.356e-10
YHR209W_collab1	YHR209W_collab1	YIL136W	OM45	0.001	0.017	0.4886	0.008	0.026	0.4155
YHR209W_collab1	YHR209W_collab1	YKR087C	OMA1	0.032	0.085	0.3636	0.018	0.018	0.2615
YHR209W_collab1	YHR209W_collab1	YDR316W	OMS1	-0.042	0.03	0.154	-0.038	0.022	0.1144
YHR209W_collab1	YHR209W_collab1	YHL020C	OPI1	-0.005	0.004	0.2345	-0.016	0.013	0.2133
YHR209W_collab1	YHR209W_collab1	YOL032W	OPI10	0.075	0.049	0.09946	-0.025	0.034	0.2871
YHR209W_collab1	YHR209W_collab1	YPR044C	OPI11	-0.032	0.032	0.2318	-0.122	0.128	0.08107
YHR209W_collab1	YHR209W_collab1	YJR073C	OPI3	-0.023	0.031	0.298	-0.006	0.037	0.4545
YHR209W_collab1	YHR209W_collab1	YDL096C	OPI6	-0.026	0.03	0.2603	-0.023	0.022	0.2352
YHR209W_collab1	YHR209W_collab1	YDR360W	OPI7	0.004	0.016	0.4438	-0.016	0.019	0.2798
YHR209W_collab1	YHR209W_collab1	YKR035C	OPI8	-0.123	0.151	0.1274	0.069	0.033	0.06667
YHR209W_collab1	YHR209W_collab1	YJL212C	OPT1	0.007	0.033	0.4401	0.005	0.029	0.4504
YHR209W_collab1	YHR209W_collab1	YPR194C	OPT2	-0.006	0.011	0.3657	-0.033	0.112	0.3606
YHR209W_collab1	YHR209W_collab1	YBR129C	OPY1	0.091	0.027	0.006604	0.019	0.058	0.3828
YHR209W_collab1	YHR209W_collab1	YPR075C	OPY2	0.083	0.104	0.1828	0.062	0.032	0.07509
YHR209W_collab1	YHR209W_collab1	YGR038W	ORM1	-0.011	0.029	0.3997	-0.025	0.031	0.2874
YHR209W_collab1	YHR209W_collab1	YLR350W	ORM2	0.048	0.01	0.0004554	0.028	0.034	0.3009
YHR209W_collab1	YHR209W_collab1	YDL019C	OSH2	-0.004	0.042	0.4663	0.059	0.009	2.334e-06
YHR209W_collab1	YHR209W_collab1	YHR073W	OSH3	-0.009	0.004	0.09248	-0.005	0.025	0.4435
YHR209W_collab1	YHR209W_collab1	YKR003W	OSH6	0.006	0.039	0.4563	0.007	0.01	0.3415
YHR209W_collab1	YHR209W_collab1	YJR051W	OSM1	-0.001	0.012	0.4858	-0.056	0.037	0.1174
YHR209W_collab1	YHR209W_collab1	YOR085W	OST3	-0.133	0.044	0.007718	0.056	0.09	0.2684
YHR209W_collab1	YHR209W_collab1	YGL226C-A	OST5	0.034	0.031	0.2162	-0.015	0.009	0.1407
YHR209W_collab1	YHR209W_collab1	YML019W	OST6	0.003	0.063	0.4833	0.025	0.057	0.3486
YHR209W_collab1	YHR209W_collab1	YOR255W	OSW1	0.07	0.032	0.0554	-0.001	0.088	0.4942
YHR209W_collab1	YHR209W_collab1	YLR054C	OSW2	-0.017	0.022	0.3157	0.029	0.037	0.3086
YHR209W_collab1	YHR209W_collab1	YFL044C	OTU1	0.004	0.02	0.4499	0.018	0.032	0.3258
YHR209W_collab1	YHR209W_collab1	YHL013C	OTU2	-0.032	0.014	0.05656	-0.026	0.006	0.0006789
YHR209W_collab1	YHR209W_collab1	YPL196W	OXR1	-0.032	0.046	0.2851	-0.056	0.048	0.1671
YHR209W_collab1	YHR209W_collab1	YHR179W	OYE2	0	0	NaN	0	0	NaN
YHR209W_collab1	YHR209W_collab1	YPL171C	OYE3	0.011	0.067	0.4421	0.056	0.046	0.1619
YHR209W_collab1	YHR209W_collab1	YDR071C	PAA1	0.025	0.018	0.1779	0.072	0.08	0.1796
YHR209W_collab1	YHR209W_collab1	YOR269W	PAC1	0.038	0.011	0.01142	-0.032	0.13	0.4155
YHR209W_collab1	YHR209W_collab1	YDR488C	PAC11	-0.003	0.031	0.4771	0.013	0.006	0.07123
YHR209W_collab1	YHR209W_collab1	YDR538W	PAD1	-0.025	0.014	0.1156	0.043	0.03	0.1358
YHR209W_collab1	YHR209W_collab1	YMR174C	PAI3	0.019	0.069	0.3932	0.03	0.008	0.005766
YHR209W_collab1	YHR209W_collab1	YDR251W	PAM1	-0.02	0.033	0.3189	0.028	0.017	0.1322
YHR209W_collab1	YHR209W_collab1	YKR065C	PAM17	0.088	0.063	0.1178	0.01	0.036	0.4181
YHR209W_collab1	YHR209W_collab1	YGL094C	PAN2	-0.03	0.013	0.05973	-0.012	0.048	0.4155
YHR209W_collab1	YHR209W_collab1	YKL025C	PAN3	0.006	0.008	0.3383	0.01	0.008	0.2305
YHR209W_collab1	YHR209W_collab1	YIL145C	PAN6	-0.01	0.023	0.3827	-0.002	0.002	0.3136
YHR209W_collab1	YHR209W_collab1	YDL173W	PAR32	0.007	0.024	0.4218	0.006	0.032	0.4407
YHR209W_collab1	YHR209W_collab1	YCR077C	PAT1	-0.021	0.069	0.3842	-0.031	0.04	0.272
YHR209W_collab1	YHR209W_collab1	YGL261C	PAU11	0.056	0.051	0.1766	0.023	0.032	0.3014
YHR209W_collab1	YHR209W_collab1	YHL046C	PAU13	0.029	0.009	0.01972	-0.016	0.008	0.1088
YHR209W_collab1	YHR209W_collab1	YLL025W	PAU17	-0.063	0.065	0.2034	0.018	0.027	0.3267
YHR209W_collab1	YHR209W_collab1	YLR461W	PAU4	0	0.051	0.4975	-0.012	0.053	0.4183
YHR209W_collab1	YHR209W_collab1	YFL020C	PAU5	0.012	0.03	0.3782	-0.003	0.029	0.4647
YHR209W_collab1	YHR209W_collab1	YAR020C	PAU7	0.016	0.077	0.4139	-0.006	0.051	0.4598
YHR209W_collab1	YHR209W_collab1	YAL068C	PAU8	0.07	0.109	0.2299	-0.041	0.017	0.053
YHR209W_collab1	YHR209W_collab1	YLR199C	PBA1	-0.007	0.072	0.4697	-0.026	0.076	0.3967
YHR209W_collab1	YHR209W_collab1	YNL015W	PBI2	0.002	0.013	0.4639	-0.054	0.081	0.2209
YHR209W_collab1	YHR209W_collab1	YGR178C	PBP1	-0.018	0.011	0.1348	-0.06	0.013	0.0006063
YHR209W_collab1	YHR209W_collab1	YBR233W	PBP2	-0.027	0.054	0.3259	-0.009	0.044	0.431
YHR209W_collab1	YHR209W_collab1	YDL053C	PBP4	-0.002	0.019	0.4741	-0.011	0.05	0.4231
YHR209W_collab1	YHR209W_collab1	YJL128C	PBS2	-0.069	0.013	8.056e-05	-0.026	0.011	0.0608
YHR209W_collab1	YHR209W_collab1	YBR094W	PBY1	0.021	0.087	0.386	-0.029	0.045	0.2863
YHR209W_collab1	YHR209W_collab1	YBR295W	PCA1	-0.044	0.045	0.1984	-0.008	0.007	0.2296
YHR209W_collab1	YHR209W_collab1	YLR151C	PCD1	0.012	0.045	0.4343	0.029	0.049	0.3444
YHR209W_collab1	YHR209W_collab1	YBR186W	PCH2	-0.063	0.129	0.2276	0.031	0.008	0.005674
YHR209W_collab1	YHR209W_collab1	YIL071C	PCI8	-0.019	0.038	0.3518	0.015	0.023	0.332
YHR209W_collab1	YHR209W_collab1	YKR097W	PCK1	0.04	0.054	0.28	0.023	0.016	0.1681
YHR209W_collab1	YHR209W_collab1	YDL127W	PCL2	-0.024	0.031	0.2773	-0.03	0.074	0.3374
YHR209W_collab1	YHR209W_collab1	YER059W	PCL6	-0.005	0.043	0.4595	0.019	0.059	0.3747
YHR209W_collab1	YHR209W_collab1	YIL050W	PCL7	0.018	0.021	0.2831	0.007	0.02	0.4116
YHR209W_collab1	YHR209W_collab1	YPL219W	PCL8	-0.052	0.043	0.162	-0.072	0.113	0.1977
YHR209W_collab1	YHR209W_collab1	YDL179W	PCL9	-0.006	0.014	0.393	0.032	0.035	0.2411
YHR209W_collab1	YHR209W_collab1	YGR101W	PCP1	-0.003	0.038	0.4787	0.022	0.04	0.3374
YHR209W_collab1	YHR209W_collab1	YBR222C	PCS60	-0.066	0.041	0.09726	-0.011	0.048	0.4229
YHR209W_collab1	YHR209W_collab1	YGR202C	PCT1	-0.023	0.033	0.2953	-0.031	0.036	0.2521
YHR209W_collab1	YHR209W_collab1	YER178W	PDA1	0.029	0.036	0.2581	-0.083	0.011	1.753e-08
YHR209W_collab1	YHR209W_collab1	YBR221C	PDB1	0.08	0.063	0.1673	-0.124	0.051	0.03245
YHR209W_collab1	YHR209W_collab1	YLR044C	PDC1	0.014	0.031	0.3916	0.01	0.004	0.03448
YHR209W_collab1	YHR209W_collab1	YLR134W	PDC5	0.061	0.05	0.2016	0.021	0.03	0.3289
YHR209W_collab1	YHR209W_collab1	YGR087C	PDC6	0.046	0.024	0.08708	-0.004	0.035	0.4691
YHR209W_collab1	YHR209W_collab1	YGL248W	PDE1	0.019	0.035	0.3473	-0.049	0.057	0.2311
YHR209W_collab1	YHR209W_collab1	YOR360C	PDE2	0.002	0.053	0.4854	-0.043	0.02	0.063
YHR209W_collab1	YHR209W_collab1	YPR002W	PDH1	-0.011	0.056	0.4337	0.042	0.007	4.341e-05
YHR209W_collab1	YHR209W_collab1	YGL013C	PDR1	0.023	0.024	0.2516	-0.002	0.024	0.4803
YHR209W_collab1	YHR209W_collab1	YOR328W	PDR10	0.011	0.063	0.4413	-0.077	0.08	0.1656
YHR209W_collab1	YHR209W_collab1	YIL013C	PDR11	0.018	0.013	0.1949	0.052	0.026	0.06944
YHR209W_collab1	YHR209W_collab1	YPL058C	PDR12	-0.021	0.018	0.2164	0.021	0.099	0.4068
YHR209W_collab1	YHR209W_collab1	YDR406W	PDR15	-0.015	0.021	0.3158	0.016	0.023	0.3155
YHR209W_collab1	YHR209W_collab1	YBL005W	PDR3	-0.083	0.079	0.1277	-0.019	0.035	0.3393
YHR209W_collab1	YHR209W_collab1	YOR153W	PDR5	-0.017	0.028	0.3304	0.004	0.048	0.4747
YHR209W_collab1	YHR209W_collab1	YLR266C	PDR8	-0.007	0.005	0.2177	0.022	0.035	0.3462
YHR209W_collab1	YHR209W_collab1	YGR193C	PDX1	-0.017	0.012	0.1701	0.009	0.01	0.2829
YHR209W_collab1	YHR209W_collab1	YER149C	PEA2	0.028	0.03	0.2371	0.089	0.057	0.06683
YHR209W_collab1	YHR209W_collab1	YGR058W	PEF1	0.054	0.039	0.1459	0.097	0.05	0.0566
YHR209W_collab1	YHR209W_collab1	YBL017C	PEP1	0.007	0.23	0.4743	-0.092	0.128	0.1402
YHR209W_collab1	YHR209W_collab1	YPL154C	PEP4	-0.006	0.019	0.4184	-0.001	0.052	0.4958
YHR209W_collab1	YHR209W_collab1	YJL053W	PEP8	0.006	0.026	0.4363	0.001	0.019	0.4806
YHR209W_collab1	YHR209W_collab1	YCR044C	PER1	0.002	0.003	0.3424	-0.084	0.003	1.418e-105
YHR209W_collab1	YHR209W_collab1	YFR023W	PES4	-0.062	0.002	3.739e-73	-0.019	0.02	0.2637
YHR209W_collab1	YHR209W_collab1	YKR046C	PET10	0.116	0.187	0.2028	-0.011	0.043	0.4314
YHR209W_collab1	YHR209W_collab1	YER153C	PET122	0.032	0.043	0.2742	0.021	0.043	0.3458
YHR209W_collab1	YHR209W_collab1	YOR017W	PET127	0.053	0.053	0.1991	0.062	0.014	0.0009726
YHR209W_collab1	YHR209W_collab1	YCR020C	PET18	0.016	0.035	0.3635	-0.026	0.038	0.2957
YHR209W_collab1	YHR209W_collab1	YPL159C	PET20	-0.083	0.041	0.05409	0.027	0.013	0.09335
YHR209W_collab1	YHR209W_collab1	YNL003C	PET8	0.051	0.023	0.05854	-0.055	0.04	0.1351
YHR209W_collab1	YHR209W_collab1	YKL197C	PEX1	-0.108	0.057	0.05463	-0.101	0.03	0.006437
YHR209W_collab1	YHR209W_collab1	YDR265W	PEX10	-0.068	0.001	0	-0.01	0.03	0.4031
YHR209W_collab1	YHR209W_collab1	YOL147C	PEX11	-0.079	0.094	0.1637	0.093	0.062	0.08907
YHR209W_collab1	YHR209W_collab1	YMR026C	PEX12	-0.053	0.046	0.1644	0.001	0.018	0.4889
YHR209W_collab1	YHR209W_collab1	YLR191W	PEX13	-0.075	0.095	0.2476	0.021	0.018	0.2308
YHR209W_collab1	YHR209W_collab1	YGL153W	PEX14	-0.038	0.044	0.2381	-0.076	0.048	0.08468
YHR209W_collab1	YHR209W_collab1	YOL044W	PEX15	-0.014	0.015	0.279	-0.014	0.085	0.4309
YHR209W_collab1	YHR209W_collab1	YHR160C	PEX18	0	0	NaN	0	0	NaN
YHR209W_collab1	YHR209W_collab1	YDL065C	PEX19	-0.099	0.012	1.142e-09	-0.047	0.054	0.2036
YHR209W_collab1	YHR209W_collab1	YJL210W	PEX2	0.011	0.03	0.3992	-0.053	0.034	0.1155
YHR209W_collab1	YHR209W_collab1	YGR239C	PEX21	0.03	0.03	0.2346	0.038	0.02	0.09209
YHR209W_collab1	YHR209W_collab1	YAL055W	PEX22	-0.086	0.011	9.677e-09	0.02	0.056	0.3751
YHR209W_collab1	YHR209W_collab1	YPL112C	PEX25	0.015	0.036	0.3778	0.044	0.035	0.1675
YHR209W_collab1	YHR209W_collab1	YOR193W	PEX27	-0.021	0.108	0.4013	-0.02	0.079	0.3923
YHR209W_collab1	YHR209W_collab1	YHR150W	PEX28	0	0	NaN	0	0	NaN
YHR209W_collab1	YHR209W_collab1	YDR479C	PEX29	-0.025	0.017	0.1491	0	0.038	0.4965
YHR209W_collab1	YHR209W_collab1	YDR329C	PEX3	-0.056	0.022	0.03025	0.057	0.004	1.385e-24
YHR209W_collab1	YHR209W_collab1	YLR324W	PEX30	-0.026	0.048	0.3575	-0.023	0.049	0.3759
YHR209W_collab1	YHR209W_collab1	YGR004W	PEX31	-0.01	0.038	0.4229	-0.023	0.008	0.02295
YHR209W_collab1	YHR209W_collab1	YBR168W	PEX32	0.041	0.047	0.2291	-0.04	0.028	0.1458
YHR209W_collab1	YHR209W_collab1	YGR133W	PEX4	-0.066	0.009	2.8e-07	-0.06	0.03	0.06364
YHR209W_collab1	YHR209W_collab1	YDR244W	PEX5	-0.04	0.038	0.1974	0.012	0.011	0.2513
YHR209W_collab1	YHR209W_collab1	YDR142C	PEX7	0.009	0.007	0.2024	0.074	0.093	0.1746
YHR209W_collab1	YHR209W_collab1	YGR077C	PEX8	-0.023	0.028	0.2808	-0.046	0.018	0.03609
YHR209W_collab1	YHR209W_collab1	YOL003C	PFA4	-0.045	0.021	0.06631	-0.05	0.103	0.2765
YHR209W_collab1	YHR209W_collab1	YDR459C	PFA5	-0.026	0.013	0.08204	-0.024	0.008	0.0221
YHR209W_collab1	YHR209W_collab1	YMR205C	PFK2	-0.022	0.031	0.308	-0.038	0.049	0.2675
YHR209W_collab1	YHR209W_collab1	YIL107C	PFK26	-0.048	0.018	0.02927	-0.007	0.027	0.4232
YHR209W_collab1	YHR209W_collab1	YOL136C	PFK27	-0.012	0.046	0.4169	0.007	0.069	0.4644
YHR209W_collab1	YHR209W_collab1	YHR185C	PFS1	0	0	NaN	0	0	NaN
YHR209W_collab1	YHR209W_collab1	YPL206C	PGC1	-0.048	0.047	0.2006	-0.005	0.039	0.4648
YHR209W_collab1	YHR209W_collab1	YKL127W	PGM1	0.043	0.03	0.1616	-0.06	0.015	0.002518
YHR209W_collab1	YHR209W_collab1	YMR105C	PGM2	-0.048	0.056	0.2241	-0.022	0.047	0.3519
YHR209W_collab1	YHR209W_collab1	YMR278W	PGM3	0.009	0.055	0.4406	0.045	0.053	0.2161
YHR209W_collab1	YHR209W_collab1	YJR153W	PGU1	-0.047	0.032	0.1447	0.002	0.009	0.4499
YHR209W_collab1	YHR209W_collab1	YGR132C	PHB1	-0.035	0.02	0.1143	0.013	0.019	0.336
YHR209W_collab1	YHR209W_collab1	YGR231C	PHB2	-0.068	0.039	0.0822	-0.015	0.025	0.34
YHR209W_collab1	YHR209W_collab1	YKL043W	PHD1	0.042	0.061	0.2857	0.025	0.037	0.3173
YHR209W_collab1	YHR209W_collab1	YDR281C	PHM6	0.02	0.011	0.1133	-0.024	0.017	0.1768
YHR209W_collab1	YHR209W_collab1	YOL084W	PHM7	0.008	0.056	0.455	0.031	0.071	0.3427
YHR209W_collab1	YHR209W_collab1	YDL236W	PHO13	-0.001	0.027	0.4886	0.084	0.022	0.003112
YHR209W_collab1	YHR209W_collab1	YDL106C	PHO2	0.035	0.02	0.1144	0.04	0.026	0.1333
YHR209W_collab1	YHR209W_collab1	YNL097C	PHO23	0.034	0.01	0.0106	-0.044	0.019	0.04959
YHR209W_collab1	YHR209W_collab1	YBR092C	PHO3	0.026	0.169	0.405	0.005	0.013	0.3998
YHR209W_collab1	YHR209W_collab1	YFR034C	PHO4	-0.012	0.023	0.3725	-0.039	0.035	0.2111
YHR209W_collab1	YHR209W_collab1	YDR481C	PHO8	0.025	0.031	0.2576	-0.095	0.027	0.002456
YHR209W_collab1	YHR209W_collab1	YOL001W	PHO80	0.08	0.009	4.383e-10	0.017	0.103	0.4229
YHR209W_collab1	YHR209W_collab1	YGR233C	PHO81	-0.013	0.018	0.3191	-0.005	0.002	0.05595
YHR209W_collab1	YHR209W_collab1	YML123C	PHO84	0.001	0.041	0.4952	-0.003	0.084	0.4828
YHR209W_collab1	YHR209W_collab1	YJL117W	PHO86	-0.007	0.002	0.02938	0.031	0.011	0.02951
YHR209W_collab1	YHR209W_collab1	YCR037C	PHO87	0.067	0.016	0.001707	-0.025	0.072	0.359
YHR209W_collab1	YHR209W_collab1	YBR296C	PHO89	0.035	0.028	0.183	0.029	0.04	0.2835
YHR209W_collab1	YHR209W_collab1	YJL198W	PHO90	-0.002	0.011	0.4635	0	0.037	0.4988
YHR209W_collab1	YHR209W_collab1	YNR013C	PHO91	0.013	0.034	0.3788	0.017	0.036	0.3548
YHR209W_collab1	YHR209W_collab1	YOR386W	PHR1	-0.025	0.054	0.3489	0.005	0.035	0.4555
YHR209W_collab1	YHR209W_collab1	YDR313C	PIB1	-0.009	0.028	0.4071	0.02	0.06	0.3812
YHR209W_collab1	YHR209W_collab1	YGL023C	PIB2	-0.009	0.044	0.4326	-0.036	0.027	0.1669
YHR209W_collab1	YHR209W_collab1	YER053C	PIC2	-0.042	0.044	0.2059	-0.067	0.02	0.007621
YHR209W_collab1	YHR209W_collab1	YLR273C	PIG1	-0.048	0.038	0.197	-0.04	0.03	0.1923
YHR209W_collab1	YHR209W_collab1	YIL045W	PIG2	0.01	0.035	0.4105	-0.009	0.011	0.3012
YHR209W_collab1	YHR209W_collab1	YHR034C	PIH1	0.056	0.047	0.1608	-0.003	0.026	0.4663
YHR209W_collab1	YHR209W_collab1	YGR086C	PIL1	0.014	0.023	0.3453	0.028	0.053	0.3281
YHR209W_collab1	YHR209W_collab1	YOR104W	PIN2	-0.004	0.026	0.4634	0.026	0.073	0.37
YHR209W_collab1	YHR209W_collab1	YPR154W	PIN3	-0.095	0.034	0.01574	0.013	0.037	0.4003
YHR209W_collab1	YHR209W_collab1	YBL051C	PIN4	0.016	0.126	0.43	0.02	0.072	0.3916
YHR209W_collab1	YHR209W_collab1	YOR363C	PIP2	-0.008	0.017	0.3861	0.013	0.012	0.2559
YHR209W_collab1	YHR209W_collab1	YKL164C	PIR1	0.064	0.029	0.06007	-0.026	0.014	0.113
YHR209W_collab1	YHR209W_collab1	YKL163W	PIR3	0.028	0.105	0.3911	-0.025	0.015	0.1376
YHR209W_collab1	YHR209W_collab1	YDR490C	PKH1	-0.024	0.009	0.04304	0.005	0.007	0.3434
YHR209W_collab1	YHR209W_collab1	YDR466W	PKH3	-0.02	0.042	0.344	0.048	0.046	0.1787
YHR209W_collab1	YHR209W_collab1	YIL042C	PKP1	0.029	0.068	0.3389	0.03	0.022	0.1763
YHR209W_collab1	YHR209W_collab1	YGL059W	PKP2	-0.028	0.007	0.003617	0.007	0.03	0.4382
YHR209W_collab1	YHR209W_collab1	YMR123W	PKR1	0.051	0.015	0.01005	-0.03	0.034	0.2515
YHR209W_collab1	YHR209W_collab1	YMR008C	PLB1	0.043	0.035	0.1806	0.004	0.077	0.4768
YHR209W_collab1	YHR209W_collab1	YMR006C	PLB2	-0.012	0.067	0.4295	0.037	0.052	0.2696
YHR209W_collab1	YHR209W_collab1	YOL011W	PLB3	0.016	0.027	0.3359	0.058	0.036	0.1118
YHR209W_collab1	YHR209W_collab1	YDR501W	PLM2	-0.03	0.011	0.02593	-0.015	0.005	0.02208
YHR209W_collab1	YHR209W_collab1	YDR183W	PLP1	-0.028	0.019	0.1558	-0.024	0.026	0.2608
YHR209W_collab1	YHR209W_collab1	YPL036W	PMA2	-0.068	0.117	0.2417	-0.006	0.046	0.4632
YHR209W_collab1	YHR209W_collab1	YGL006W	PMC1	-0.004	0.009	0.4056	0.002	0.027	0.4754
YHR209W_collab1	YHR209W_collab1	YER132C	PMD1	-0.014	0.023	0.3291	-0.054	0.017	0.01203
YHR209W_collab1	YHR209W_collab1	YLR016C	PML1	-0.023	0.046	0.3696	-0.011	0.026	0.4002
YHR209W_collab1	YHR209W_collab1	YML107C	PML39	0.014	0.011	0.2062	0.049	0.062	0.2304
YHR209W_collab1	YHR209W_collab1	YCR024C-A	PMP1	-0.033	0.031	0.211	-0.011	0.04	0.4126
YHR209W_collab1	YHR209W_collab1	YDR276C	PMP3	0.072	0.01	6.018e-07	0.045	0.028	0.1275
YHR209W_collab1	YHR209W_collab1	YGL167C	PMR1	-0.049	0.071	0.2397	-0.024	0.016	0.1616
YHR209W_collab1	YHR209W_collab1	YNL082W	PMS1	0.071	0.043	0.0807	0.008	0.072	0.4517
YHR209W_collab1	YHR209W_collab1	YDL095W	PMT1	0.02	0.017	0.2157	-0.005	0.006	0.3113
YHR209W_collab1	YHR209W_collab1	YAL023C	PMT2	-0.039	0.175	0.3542	-0.007	0.017	0.4017
YHR209W_collab1	YHR209W_collab1	YOR321W	PMT3	-0.028	0.029	0.2515	-0.025	0.087	0.3791
YHR209W_collab1	YHR209W_collab1	YDL093W	PMT5	0.044	0.019	0.05666	0.019	0.03	0.3234
YHR209W_collab1	YHR209W_collab1	YGR199W	PMT6	0.022	0.039	0.3351	-0.018	0.023	0.2974
YHR209W_collab1	YHR209W_collab1	YKL128C	PMU1	-0.03	0.054	0.3311	-0.008	0.01	0.3099
YHR209W_collab1	YHR209W_collab1	YGL037C	PNC1	-0.124	0.019	8.372e-07	-0.039	0.028	0.1558
YHR209W_collab1	YHR209W_collab1	YPL096W	PNG1	-0.034	0.014	0.04714	0.004	0.076	0.4808
YHR209W_collab1	YHR209W_collab1	YLR209C	PNP1	0.042	0.045	0.264	0	0.034	0.4982
YHR209W_collab1	YHR209W_collab1	YOR161C	PNS1	-0.028	0.025	0.2139	0.011	0.019	0.3516
YHR209W_collab1	YHR209W_collab1	YOR266W	PNT1	-0.009	0.045	0.4372	0.018	0.033	0.3465
YHR209W_collab1	YHR209W_collab1	YBR022W	POA1	0.04	0.13	0.3321	0.045	0.081	0.2768
YHR209W_collab1	YHR209W_collab1	YPL144W	POC4	-0.006	0.034	0.4493	-0.134	0.159	0.08
YHR209W_collab1	YHR209W_collab1	YIL122W	POG1	-0.069	0.088	0.1803	-0.07	0.171	0.2262
YHR209W_collab1	YHR209W_collab1	YJR043C	POL32	0.088	0.048	0.06279	0.073	0.028	0.02953
YHR209W_collab1	YHR209W_collab1	YCR014C	POL4	-0.008	0.052	0.4466	0.009	0.05	0.4378
YHR209W_collab1	YHR209W_collab1	YMR129W	POM152	-0.093	0.035	0.02352	-0.014	0.022	0.3386
YHR209W_collab1	YHR209W_collab1	YLR018C	POM34	-0.003	0.044	0.4807	0.024	0.023	0.2639
YHR209W_collab1	YHR209W_collab1	YIL114C	POR2	0	0.021	0.4971	-0.034	0.017	0.09426
YHR209W_collab1	YHR209W_collab1	YIL160C	POT1	0.03	0.036	0.2717	0.035	0.036	0.2375
YHR209W_collab1	YHR209W_collab1	YGL205W	POX1	-0.006	0.043	0.4571	0.008	0.009	0.2891
YHR209W_collab1	YHR209W_collab1	YHR075C	PPE1	-0.04	0.005	5.377e-09	-0.032	0.008	0.003817
YHR209W_collab1	YHR209W_collab1	YNR032W	PPG1	0.057	0.03	0.08694	0.019	0.101	0.417
YHR209W_collab1	YHR209W_collab1	YDL134C	PPH21	0.022	0.008	0.0279	0	0.023	0.4965
YHR209W_collab1	YHR209W_collab1	YDL188C	PPH22	0.01	0.033	0.4084	-0.002	0.023	0.4759
YHR209W_collab1	YHR209W_collab1	YDR075W	PPH3	0.006	0.015	0.3972	-0.01	0.019	0.3703
YHR209W_collab1	YHR209W_collab1	YDR435C	PPM1	0	0.004	0.5	-0.057	0.041	0.1528
YHR209W_collab1	YHR209W_collab1	YOL141W	PPM2	0.018	0.027	0.3204	-0.008	0.077	0.4604
YHR209W_collab1	YHR209W_collab1	YDR452W	PPN1	0.016	0.022	0.2891	0.028	0.023	0.1817
YHR209W_collab1	YHR209W_collab1	YPL179W	PPQ1	-0.038	0.014	0.03392	0.004	0.096	0.4806
YHR209W_collab1	YHR209W_collab1	YLR014C	PPR1	0.039	0.004	9.496e-13	0.022	0.052	0.3848
YHR209W_collab1	YHR209W_collab1	YBR276C	PPS1	-0.008	0.006	0.213	0.007	0.032	0.4386
YHR209W_collab1	YHR209W_collab1	YGR123C	PPT1	0.014	0.017	0.2983	-0.028	0.032	0.2616
YHR209W_collab1	YHR209W_collab1	YML016C	PPZ1	-0.057	0.013	0.001209	-0.029	0.013	0.05816
YHR209W_collab1	YHR209W_collab1	YDR436W	PPZ2	-0.005	0.045	0.4634	-0.071	0.042	0.07738
YHR209W_collab1	YHR209W_collab1	YMR297W	PRC1	0.037	0.022	0.1121	0.043	0.013	0.01161
YHR209W_collab1	YHR209W_collab1	YCL057W	PRD1	0.027	0.031	0.2569	0.009	0.035	0.4217
YHR209W_collab1	YHR209W_collab1	YGR135W	PRE9	-0.076	0.077	0.1639	-0.028	0.015	0.1026
YHR209W_collab1	YHR209W_collab1	YIL095W	PRK1	-0.019	0.004	0.0002546	-0.059	0.007	9.992e-10
YHR209W_collab1	YHR209W_collab1	YJL108C	PRM10	-0.029	0.026	0.2208	-0.01	0.025	0.3923
YHR209W_collab1	YHR209W_collab1	YIL037C	PRM2	-0.036	0.026	0.1639	0.023	0.014	0.147
YHR209W_collab1	YHR209W_collab1	YPL192C	PRM3	0.042	0.008	0.000141	0.015	0.022	0.3177
YHR209W_collab1	YHR209W_collab1	YPL156C	PRM4	-0.163	0.112	0.03638	0.114	0.051	0.03491
YHR209W_collab1	YHR209W_collab1	YIL117C	PRM5	0.051	0.039	0.1561	0.021	0.025	0.2847
YHR209W_collab1	YHR209W_collab1	YML047C	PRM6	-0.011	0.006	0.1286	0.047	0.028	0.1054
YHR209W_collab1	YHR209W_collab1	YDL039C	PRM7	0.022	0.042	0.3364	-0.041	0.031	0.1635
YHR209W_collab1	YHR209W_collab1	YGL053W	PRM8	-0.011	0.027	0.3887	-0.01	0.033	0.4166
YHR209W_collab1	YHR209W_collab1	YAR031W	PRM9	0.01	0.095	0.453	0.018	0.032	0.3404
YHR209W_collab1	YHR209W_collab1	YKL116C	PRR1	0.023	0.04	0.3382	0.015	0.027	0.3581
YHR209W_collab1	YHR209W_collab1	YDL214C	PRR2	-0.008	0.018	0.3869	-0.03	0.023	0.1837
YHR209W_collab1	YHR209W_collab1	YBL068W	PRS4	0.082	0.128	0.1725	0.018	0.022	0.2782
YHR209W_collab1	YHR209W_collab1	YOL061W	PRS5	-0.099	0.091	0.101	-0.067	0.065	0.1595
YHR209W_collab1	YHR209W_collab1	YBL064C	PRX1	0.019	0.035	0.3392	0.023	0.025	0.255
YHR209W_collab1	YHR209W_collab1	YJL079C	PRY1	-0.072	0.093	0.1834	-0.048	0.021	0.05494
YHR209W_collab1	YHR209W_collab1	YKR013W	PRY2	-0.014	0.019	0.3285	0.035	0.035	0.2386
YHR209W_collab1	YHR209W_collab1	YJL078C	PRY3	0	0.026	0.4996	-0.017	0.058	0.3973
YHR209W_collab1	YHR209W_collab1	YGR170W	PSD2	-0.031	0.005	2.128e-06	-0.002	0.032	0.4835
YHR209W_collab1	YHR209W_collab1	YOL054W	PSH1	0.047	0.032	0.1381	0.029	0.018	0.1376
YHR209W_collab1	YHR209W_collab1	YAL017W	PSK1	-0.213	0.021	3.889e-14	0.022	0.034	0.3215
YHR209W_collab1	YHR209W_collab1	YOL045W	PSK2	-0.018	0.012	0.1516	-0.023	0.032	0.2983
YHR209W_collab1	YHR209W_collab1	YMR137C	PSO2	0.063	0.045	0.1253	0.068	0.029	0.04076
YHR209W_collab1	YHR209W_collab1	YDR505C	PSP1	-0.003	0.017	0.4541	-0.013	0.052	0.4028
YHR209W_collab1	YHR209W_collab1	YML017W	PSP2	0.038	0.07	0.3041	0.039	0.044	0.2441
YHR209W_collab1	YHR209W_collab1	YLL010C	PSR1	0.054	0.099	0.2998	0.008	0.009	0.295
YHR209W_collab1	YHR209W_collab1	YLR019W	PSR2	0.016	0.018	0.3043	-0.016	0.014	0.2442
YHR209W_collab1	YHR209W_collab1	YDR055W	PST1	-0.035	0.033	0.207	-0.033	0.014	0.05154
YHR209W_collab1	YHR209W_collab1	YDR032C	PST2	-0.01	0.051	0.4303	0.012	0.039	0.4074
YHR209W_collab1	YHR209W_collab1	YKL076C	PSY1	0.005	0.083	0.4791	0.013	0.03	0.3871
YHR209W_collab1	YHR209W_collab1	YLR376C	PSY3	0.001	0.023	0.4895	-0.038	0.034	0.2282
YHR209W_collab1	YHR209W_collab1	YBL046W	PSY4	-0.081	0.106	0.1668	0.016	0.025	0.3224
YHR209W_collab1	YHR209W_collab1	YDL006W	PTC1	0	0.033	0.497	-0.046	0.023	0.07025
YHR209W_collab1	YHR209W_collab1	YER089C	PTC2	-0.011	0.029	0.3955	-0.048	0.067	0.2465
YHR209W_collab1	YHR209W_collab1	YBL056W	PTC3	-0.008	0.031	0.427	-0.015	0.037	0.38
YHR209W_collab1	YHR209W_collab1	YBR125C	PTC4	-0.014	0.152	0.4458	-0.032	0.03	0.2228
YHR209W_collab1	YHR209W_collab1	YOR090C	PTC5	0.022	0.032	0.3092	0.013	0.083	0.4341
YHR209W_collab1	YHR209W_collab1	YCR079W	PTC6	0.027	0.043	0.3104	-0.012	0.03	0.3854
YHR209W_collab1	YHR209W_collab1	YHR076W	PTC7	0.022	0.038	0.3238	-0.009	0.033	0.415
YHR209W_collab1	YHR209W_collab1	YHR189W	PTH1	0	0	NaN	0	0	NaN
YHR209W_collab1	YHR209W_collab1	YBL057C	PTH2	0.052	0.093	0.2561	0.003	0.06	0.4816
YHR209W_collab1	YHR209W_collab1	YKL198C	PTK1	0.012	0.045	0.4199	0.021	0.015	0.1881
YHR209W_collab1	YHR209W_collab1	YJR059W	PTK2	0.002	0.041	0.4879	0.002	0.026	0.4748
YHR209W_collab1	YHR209W_collab1	YKL039W	PTM1	-0.01	0.054	0.4426	-0.025	0.014	0.1217
YHR209W_collab1	YHR209W_collab1	YDL230W	PTP1	-0.008	0.053	0.4491	0.086	0.107	0.1596
YHR209W_collab1	YHR209W_collab1	YOR208W	PTP2	-0.033	0.047	0.29	-0.015	0.065	0.4215
YHR209W_collab1	YHR209W_collab1	YER075C	PTP3	-0.026	0.015	0.117	0.032	0.023	0.1571
YHR209W_collab1	YHR209W_collab1	YKR093W	PTR2	-0.007	0.029	0.4389	-0.008	0.008	0.2765
YHR209W_collab1	YHR209W_collab1	YNL016W	PUB1	-0.196	0.018	2.538e-15	-0.012	0.049	0.4173
YHR209W_collab1	YHR209W_collab1	YPR042C	PUF2	0.037	0.013	0.02879	0.021	0.02	0.2395
YHR209W_collab1	YHR209W_collab1	YLL013C	PUF3	0.142	0.034	0.001289	0.03	0	0
YHR209W_collab1	YHR209W_collab1	YGL014W	PUF4	-0.045	0.067	0.2604	-0.02	0.023	0.2772
YHR209W_collab1	YHR209W_collab1	YDR496C	PUF6	0.012	0.01	0.2195	0	0.062	0.497
YHR209W_collab1	YHR209W_collab1	YER185W	PUG1	0.002	0.023	0.4795	0.058	0.039	0.0927
YHR209W_collab1	YHR209W_collab1	YPL212C	PUS1	0.023	0.041	0.332	0.035	0.028	0.1816
YHR209W_collab1	YHR209W_collab1	YGL063W	PUS2	0.042	0.067	0.2841	0.029	0.048	0.3161
YHR209W_collab1	YHR209W_collab1	YLR165C	PUS5	-0.004	0.048	0.4771	-0.001	0.048	0.4936
YHR209W_collab1	YHR209W_collab1	YGR169C	PUS6	-0.019	0.04	0.3524	-0.035	0.02	0.1066
YHR209W_collab1	YHR209W_collab1	YOR243C	PUS7	-0.01	0.013	0.3071	-0.013	0.055	0.4152
YHR209W_collab1	YHR209W_collab1	YDL036C	PUS9	0.028	0.029	0.2405	-0.004	0.028	0.4549
YHR209W_collab1	YHR209W_collab1	YLR142W	PUT1	0.032	0.074	0.3754	0.039	0.011	0.008527
YHR209W_collab1	YHR209W_collab1	YHR037W	PUT2	0.045	0.005	1.494e-12	-0.015	0.037	0.3794
YHR209W_collab1	YHR209W_collab1	YKL015W	PUT3	0.044	0.039	0.2015	-0.026	0.023	0.2261
YHR209W_collab1	YHR209W_collab1	YOR348C	PUT4	-0.014	0.025	0.3482	0.007	0.023	0.4194
YHR209W_collab1	YHR209W_collab1	YPL147W	PXA1	-0.021	0.051	0.3672	-0.045	0.028	0.1221
YHR209W_collab1	YHR209W_collab1	YKL188C	PXA2	-0.03	0.075	0.365	-0.026	0.008	0.01149
YHR209W_collab1	YHR209W_collab1	YKR090W	PXL1	0.058	0.055	0.1993	0.017	0.026	0.3321
YHR209W_collab1	YHR209W_collab1	YGL062W	PYC1	-0.029	0.05	0.3221	-0.016	0.019	0.2904
YHR209W_collab1	YHR209W_collab1	YBR218C	PYC2	0.007	0.062	0.4574	-0.023	0.085	0.3861
YHR209W_collab1	YHR209W_collab1	YOR347C	PYK2	-0.007	0.019	0.4039	-0.052	0.071	0.2357
YHR209W_collab1	YHR209W_collab1	YHR001W-A	QCR10	-0.013	0.011	0.223	0.016	0.008	0.0948
YHR209W_collab1	YHR209W_collab1	YPR191W	QCR2	0.004	0.024	0.4577	-0.001	0.015	0.4882
YHR209W_collab1	YHR209W_collab1	YFR033C	QCR6	0.004	0.021	0.4496	-0.001	0.02	0.4896
YHR209W_collab1	YHR209W_collab1	YGR183C	QCR9	0.045	0.027	0.1186	0.026	0.013	0.09562
YHR209W_collab1	YHR209W_collab1	YIL120W	QDR1	0.007	0.01	0.3352	0.023	0.013	0.1127
YHR209W_collab1	YHR209W_collab1	YBR043C	QDR3	0.132	0.098	0.05421	-0.022	0.029	0.2887
YHR209W_collab1	YHR209W_collab1	YLR312C	QNQ1	0.028	0.033	0.287	-0.046	0.006	7.814e-09
YHR209W_collab1	YHR209W_collab1	YDL104C	QRI7	0.002	0.02	0.4777	0.037	0.019	0.08881
YHR209W_collab1	YHR209W_collab1	YPL022W	RAD1	0.01	0.104	0.4575	-0.119	0.148	0.1121
YHR209W_collab1	YHR209W_collab1	YML095C	RAD10	0.003	0.041	0.4775	-0.023	0.017	0.1808
YHR209W_collab1	YHR209W_collab1	YMR201C	RAD14	0.075	0.03	0.03377	-0.012	0.063	0.4317
YHR209W_collab1	YHR209W_collab1	YBR114W	RAD16	0.007	0.113	0.4674	0.042	0.064	0.2648
YHR209W_collab1	YHR209W_collab1	YOR368W	RAD17	-0.027	0.029	0.2468	0.024	0.008	0.01998
YHR209W_collab1	YHR209W_collab1	YER173W	RAD24	-0.024	0.01	0.05333	0.05	0.032	0.1003
YHR209W_collab1	YHR209W_collab1	YJR035W	RAD26	-0.047	0.027	0.1076	0.018	0.006	0.03226
YHR209W_collab1	YHR209W_collab1	YKL113C	RAD27	0.069	0.048	0.1344	0.019	0.03	0.3345
YHR209W_collab1	YHR209W_collab1	YDR030C	RAD28	0.016	0.043	0.3774	0.07	0.029	0.03441
YHR209W_collab1	YHR209W_collab1	YDR419W	RAD30	0.007	0.025	0.4211	-0.037	0.043	0.2358
YHR209W_collab1	YHR209W_collab1	YML011C	RAD33	-0.022	0.005	0.001717	-0.021	0.033	0.3167
YHR209W_collab1	YHR209W_collab1	YDR314C	RAD34	0.016	0.014	0.228	-0.006	0.033	0.4434
YHR209W_collab1	YHR209W_collab1	YER162C	RAD4	-0.022	0.043	0.3549	0.023	0.042	0.3488
YHR209W_collab1	YHR209W_collab1	YLR032W	RAD5	0.068	0.018	0.006275	0.051	0.077	0.304
YHR209W_collab1	YHR209W_collab1	YER095W	RAD51	-0.021	0.019	0.2207	-0.041	0.033	0.1633
YHR209W_collab1	YHR209W_collab1	YML032C	RAD52	0.049	0.034	0.1432	0.024	0.046	0.3454
YHR209W_collab1	YHR209W_collab1	YGL163C	RAD54	-0.005	0.04	0.4614	0.013	0.028	0.3711
YHR209W_collab1	YHR209W_collab1	YDR076W	RAD55	0.077	0.023	0.007937	0.04	0.05	0.2427
YHR209W_collab1	YHR209W_collab1	YDR004W	RAD57	0.023	0.022	0.2275	0.047	0.07	0.2426
YHR209W_collab1	YHR209W_collab1	YDL059C	RAD59	0.015	0.048	0.3965	-0.031	0.044	0.2799
YHR209W_collab1	YHR209W_collab1	YDR014W	RAD61	0.022	0.02	0.2167	0.018	0.077	0.4012
YHR209W_collab1	YHR209W_collab1	YJR052W	RAD7	0.069	0.034	0.06257	0.022	0.03	0.307
YHR209W_collab1	YHR209W_collab1	YDR217C	RAD9	-0.021	0.041	0.3353	-0.038	0.034	0.187
YHR209W_collab1	YHR209W_collab1	YOR101W	RAS1	0.058	0.004	7.557e-28	0.058	0.047	0.1652
YHR209W_collab1	YHR209W_collab1	YNL098C	RAS2	-0.145	0.135	0.06444	-0.237	0.22	0.009038
YHR209W_collab1	YHR209W_collab1	YJR033C	RAV1	-0.016	0.016	0.2594	-0.043	0.031	0.1558
YHR209W_collab1	YHR209W_collab1	YDR202C	RAV2	-0.006	0.016	0.4028	0.029	0.035	0.2633
YHR209W_collab1	YHR209W_collab1	YOR301W	RAX1	0.016	0.059	0.4061	-0.005	0.016	0.4195
YHR209W_collab1	YHR209W_collab1	YLR084C	RAX2	-0.005	0.044	0.472	-0.001	0.05	0.4969
YHR209W_collab1	YHR209W_collab1	YPL246C	RBD2	0.033	0.017	0.0879	0.005	0.019	0.4351
YHR209W_collab1	YHR209W_collab1	YAL036C	RBG1	-0.249	0.25	0.001986	-0.028	0.08	0.3545
YHR209W_collab1	YHR209W_collab1	YGR173W	RBG2	-0.039	0.018	0.06607	-0.029	0.005	2.214e-05
YHR209W_collab1	YHR209W_collab1	YCR036W	RBK1	-0.09	0.049	0.05139	-0.01	0.069	0.439
YHR209W_collab1	YHR209W_collab1	YOR265W	RBL2	0.008	0.025	0.412	0.002	0.043	0.4877
YHR209W_collab1	YHR209W_collab1	YDL189W	RBS1	0.003	0.012	0.4323	0.027	0.03	0.2545
YHR209W_collab1	YHR209W_collab1	YMR274C	RCE1	0.024	0.027	0.2576	-0.031	0.014	0.06379
YHR209W_collab1	YHR209W_collab1	YGL158W	RCK1	0.023	0.033	0.2995	-0.008	0.017	0.3817
YHR209W_collab1	YHR209W_collab1	YLR248W	RCK2	0.055	0.016	0.008352	0.03	0.02	0.1676
YHR209W_collab1	YHR209W_collab1	YKL159C	RCN1	-0.008	0.068	0.4604	-0.023	0.008	0.03841
YHR209W_collab1	YHR209W_collab1	YOR220W	RCN2	0.006	0.019	0.4168	0.056	0.03	0.08561
YHR209W_collab1	YHR209W_collab1	YMR075W	RCO1	-0.061	0.09	0.2118	-0.003	0.072	0.4807
YHR209W_collab1	YHR209W_collab1	YBR005W	RCR1	-0.157	0.155	0.03097	0.007	0.012	0.3562
YHR209W_collab1	YHR209W_collab1	YDR003W	RCR2	0.064	0.014	0.0009009	-0.016	0.036	0.3692
YHR209W_collab1	YHR209W_collab1	YBR073W	RDH54	0.053	0.29	0.3083	0.041	0.068	0.2759
YHR209W_collab1	YHR209W_collab1	YDL135C	RDI1	-0.014	0.031	0.366	0.024	0.025	0.2511
YHR209W_collab1	YHR209W_collab1	YOR380W	RDR1	-0.058	0.068	0.2072	-0.072	0.028	0.02945
YHR209W_collab1	YHR209W_collab1	YCR106W	RDS1	-0.001	0.06	0.4954	0.002	0.028	0.4846
YHR209W_collab1	YHR209W_collab1	YPL133C	RDS2	-0.073	0.027	0.02635	0.006	0.024	0.44
YHR209W_collab1	YHR209W_collab1	YLR329W	REC102	0.015	0.023	0.339	0.012	0.041	0.429
YHR209W_collab1	YHR209W_collab1	YHR157W	REC104	0	0	NaN	0	0	NaN
YHR209W_collab1	YHR209W_collab1	YJR021C	REC107	-0.013	0.016	0.2966	-0.008	0.028	0.4156
YHR209W_collab1	YHR209W_collab1	YMR133W	REC114	0.025	0.059	0.3553	-0.069	0.026	0.02743
YHR209W_collab1	YHR209W_collab1	YPR007C	REC8	-0.058	0.048	0.146	-0.015	0.015	0.2619
YHR209W_collab1	YHR209W_collab1	YLR263W	RED1	0.024	0.029	0.3029	0.013	0.009	0.1792
YHR209W_collab1	YHR209W_collab1	YJL217W	REE1	-0.089	0.027	0.00723	-0.009	0.018	0.3813
YHR209W_collab1	YHR209W_collab1	YBR050C	REG2	-0.072	0.038	0.06236	-0.069	0.026	0.02387
YHR209W_collab1	YHR209W_collab1	YLR387C	REH1	-0.008	0.032	0.4423	0.044	0.028	0.156
YHR209W_collab1	YHR209W_collab1	YBR267W	REI1	-0.046	0.008	7.73e-05	0.027	0.029	0.2571
YHR209W_collab1	YHR209W_collab1	YCL001W	RER1	0.037	0.042	0.2339	-0.005	0.04	0.4575
YHR209W_collab1	YHR209W_collab1	YOR346W	REV1	0.038	0.051	0.2629	-0.001	0.032	0.4894
YHR209W_collab1	YHR209W_collab1	YPL167C	REV3	-0.006	0.04	0.4567	-0.017	0.036	0.3659
YHR209W_collab1	YHR209W_collab1	YIL139C	REV7	0.015	0.016	0.2771	0.013	0.013	0.2716
YHR209W_collab1	YHR209W_collab1	YLR059C	REX2	-0.003	0.025	0.4749	0.029	0.026	0.2325
YHR209W_collab1	YHR209W_collab1	YLR107W	REX3	-0.026	0.005	7.002e-05	-0.008	0.052	0.4582
YHR209W_collab1	YHR209W_collab1	YOL080C	REX4	-0.02	0.036	0.3517	-0.009	0.057	0.4548
YHR209W_collab1	YHR209W_collab1	YOR279C	RFM1	-0.006	0.048	0.4554	-0.037	0.043	0.2465
YHR209W_collab1	YHR209W_collab1	YBR052C	RFS1	0.084	0.043	0.0555	-0.042	0.032	0.1582
YHR209W_collab1	YHR209W_collab1	YLR176C	RFX1	0.027	0.044	0.3412	0.021	0.019	0.2511
YHR209W_collab1	YHR209W_collab1	YOR127W	RGA1	0.003	0.05	0.4776	-0.007	0.046	0.4516
YHR209W_collab1	YHR209W_collab1	YDR379W	RGA2	0.023	0.061	0.3612	-0.07	0.044	0.08832
YHR209W_collab1	YHR209W_collab1	YBR260C	RGD1	-0.019	0.041	0.3508	-0.026	0.036	0.2805
YHR209W_collab1	YHR209W_collab1	YFL047W	RGD2	0.003	0.013	0.4378	0.203	0.14	0.004358
YHR209W_collab1	YHR209W_collab1	YER067W	RGI1	-0.004	0.02	0.4446	-0.006	0.027	0.4298
YHR209W_collab1	YHR209W_collab1	YIL057C	RGI2	-0.025	0.052	0.3412	-0.007	0.041	0.4502
YHR209W_collab1	YHR209W_collab1	YMR182C	RGM1	-0.088	0.074	0.1113	0.041	0.059	0.2682
YHR209W_collab1	YHR209W_collab1	YOR107W	RGS2	-0.016	0.039	0.3774	-0.015	0.036	0.378
YHR209W_collab1	YHR209W_collab1	YKL038W	RGT1	-0.095	0.023	0.001668	-0.049	0.034	0.1445
YHR209W_collab1	YHR209W_collab1	YDL138W	RGT2	-0.031	0.01	0.0131	0.031	0.011	0.0289
YHR209W_collab1	YHR209W_collab1	YCR027C	RHB1	0.021	0.013	0.1414	0.018	0.037	0.3517
YHR209W_collab1	YHR209W_collab1	YNL090W	RHO2	-0.056	0.035	0.09423	-0.045	0.026	0.09539
YHR209W_collab1	YHR209W_collab1	YKR055W	RHO4	0.053	0.01	7.685e-05	0.051	0.051	0.2234
YHR209W_collab1	YHR209W_collab1	YIL053W	RHR2	-0.012	0.045	0.4231	-0.013	0.029	0.3794
YHR209W_collab1	YHR209W_collab1	YLR039C	RIC1	0.06	0.097	0.3043	0.027	0.063	0.3778
YHR209W_collab1	YHR209W_collab1	YBR275C	RIF1	-0.008	0.03	0.4202	-0.019	0.026	0.3026
YHR209W_collab1	YHR209W_collab1	YLR453C	RIF2	0.04	0.028	0.1545	-0.01	0.024	0.3841
YHR209W_collab1	YHR209W_collab1	YCR028C-A	RIM1	-0.053	0.021	0.04047	-0.032	0.018	0.1118
YHR209W_collab1	YHR209W_collab1	YHL027W	RIM101	0.097	0.01	3.184e-11	0.057	0.024	0.04623
YHR209W_collab1	YHR209W_collab1	YMR139W	RIM11	-0.028	0.078	0.3548	0.013	0.071	0.4262
YHR209W_collab1	YHR209W_collab1	YMR154C	RIM13	0.067	0.026	0.0319	0.044	0.073	0.2745
YHR209W_collab1	YHR209W_collab1	YFL033C	RIM15	-0.045	0.024	0.09709	-0.012	0.019	0.3496
YHR209W_collab1	YHR209W_collab1	YOR275C	RIM20	0.078	0.003	1.984e-60	0.113	0.07	0.06825
YHR209W_collab1	YHR209W_collab1	YHL024W	RIM4	-0.164	0.006	4.072e-75	-0.027	0.009	0.02624
YHR209W_collab1	YHR209W_collab1	YGL045W	RIM8	-0.095	0.035	0.01829	-0.029	0.098	0.3722
YHR209W_collab1	YHR209W_collab1	YMR063W	RIM9	-0.095	0.097	0.1155	-0.029	0.009	0.01285
YHR209W_collab1	YHR209W_collab1	YMR283C	RIT1	0.028	0.051	0.3092	0.033	0.022	0.1415
YHR209W_collab1	YHR209W_collab1	YPL208W	RKM1	-0.062	0.052	0.1536	-0.043	0.054	0.2437
YHR209W_collab1	YHR209W_collab1	YDR198C	RKM2	0.042	0.026	0.1228	0.044	0.008	0.000173
YHR209W_collab1	YHR209W_collab1	YBR030W	RKM3	0.053	0.04	0.1453	-0.035	0.062	0.2968
YHR209W_collab1	YHR209W_collab1	YDR257C	RKM4	-0.039	0.016	0.04663	-0.039	0.022	0.1051
YHR209W_collab1	YHR209W_collab1	YMR247C	RKR1	-0.028	0.051	0.3033	-0.045	0.025	0.08661
YHR209W_collab1	YHR209W_collab1	YPR018W	RLF2	0.001	0.027	0.4891	0.007	0.012	0.3638
YHR209W_collab1	YHR209W_collab1	YPL089C	RLM1	-0.016	0.018	0.2878	-0.015	0.017	0.2789
YHR209W_collab1	YHR209W_collab1	YKL132C	RMA1	-0.021	0.067	0.3928	0.002	0.042	0.4863
YHR209W_collab1	YHR209W_collab1	YDL001W	RMD1	-0.032	0.027	0.1886	-0.006	0.036	0.4459
YHR209W_collab1	YHR209W_collab1	YHL023C	RMD11	0.053	0.033	0.1094	-0.004	0.015	0.44
YHR209W_collab1	YHR209W_collab1	YDR255C	RMD5	-0.075	0.022	0.006405	0.082	0.048	0.07061
YHR209W_collab1	YHR209W_collab1	YFR048W	RMD8	0.019	0.034	0.3455	-0.002	0.021	0.4778
YHR209W_collab1	YHR209W_collab1	YGR044C	RME1	0	0.024	0.4989	-0.005	0.012	0.4022
YHR209W_collab1	YHR209W_collab1	YGL250W	RMR1	-0.048	0.047	0.1948	-0.024	0.066	0.3639
YHR209W_collab1	YHR209W_collab1	YDR465C	RMT2	0.016	0.018	0.2652	-0.031	0.013	0.04445
YHR209W_collab1	YHR209W_collab1	YMR234W	RNH1	-0.015	0.051	0.4041	-0.001	0.011	0.4792
YHR209W_collab1	YHR209W_collab1	YNL072W	RNH201	-0.01	0.036	0.4075	-0.012	0.1	0.4382
YHR209W_collab1	YHR209W_collab1	YDR279W	RNH202	-0.031	0.066	0.3266	-0.02	0.033	0.3257
[truncated: 1,892 more rows]
