# Supplementary material for: A Systems Biology Approach Reveals the Role of a Novel Methyltransferase in Response to Chemical Stress and Lipid Homeostasis
Source: PLoS Genet. 2011 Oct 20;7(10):e1002332. doi: 10.1371/journal.pgen.1002332 (PMC3197675; doi:10.1371/journal.pgen.1002332)
Supplement: Dataset S6 — Transcriptome profiling of crg1 mutants upon exposure to cantharidin treatment (250 µM for 1 hour). (XLS) [file pgen.1002332.s006.xls]

## Sheet: Sheet1
ORFs	crg1null_can_1	crg1null_can_2	crg1null_dmso_1	crg1null_dmso_2	OE_can_1	OE_can_2	OE_dmso_1	OE_dmso_2	wt_can_1	wt_can_2	wt_dmso_1	wt_dmso_2
AAC3	92.858	132.182	248.945	245.9	151.858	107.49	256.647	260.961	114.14	101.672	260.151	240.377
AAD10	303.452	303.495	228.285	228.733	316.473	289.752	207.575	216.195	328.803	324.235	222.082	206.577
AAD3	294.57	310.072	281.132	307.962	283.977	291.892	227.212	251.24	289.26	292.39	272.565	262.685
AAH1	145.195	131.925	435.067	430.337	123.442	123.198	419.075	420.113	120.263	95.375	421.603	425.226
AAT1	269.36	280.229	411.642	405.899	263.618	269.745	391.217	385.54	280.3	288.087	408.525	402.173
ABC1	370.315	365.928	342.175	338.94	359.317	357.165	328.788	336.37	369.9	363.72	326.808	336.33
ABF1	356.625	347.43	453.858	451.585	343.99	329.438	445.06	439.49	346.545	353.74	451.217	448.395
ABF2	533.053	529.385	495.767	491.42	509.822	502.75	480.34	481.78	523.947	521.803	504.01	497.455
ABM1	218.934	270.025	128.447	163.972	173.058	214.585	174.925	178.642	208.498	223.74	136.615	172.925
ABP1	505.215	516.37	493.035	494.76	502.75	515.808	468.377	477.653	532.25	526.418	491.83	499.35
ABP140	478.783	483.23	496.415	492.085	472.608	472.273	500.267	495.355	485.737	476.163	500.805	493.623
ABZ1	396.795	400.464	378.685	386.158	378.73	381.717	362.037	366.565	402.61	394.558	378.506	388.866
ABZ2	381.365	376.327	333.39	350.202	367.757	370.153	325.268	348.038	383.13	369.778	356.35	362.697
ACH1	419.397	433.158	282.49	302.382	409.06	392.22	240.13	247.195	437.082	436.735	284.158	294.643
ACM1	283.188	312.095	371.178	343.204	262.97	281.408	371.612	357.632	298.512	322.227	365.91	361.658
ACN9	389.788	376.065	284.852	319.775	377.733	382.04	281.605	327.325	366.663	407.482	284.733	323.665
ADA2	355.658	337.72	378.495	382.377	319.098	326.89	355.264	368.135	341.525	325.605	381.89	370.918
ADD37	463.2	444.538	344.425	352.655	430.298	442.41	311.085	302.737	451.765	451.55	361.137	358.993
ADE1	372.615	348.023	436.127	447.308	406.26	399.61	443.555	431.275	382.72	376.623	435.903	443.735
ADE12	477.51	462.512	491.301	493.035	481.01	473.37	482.347	482.243	484.743	480.332	492.685	495.002
ADE13	457.413	432.533	489.702	493.892	465.8	459.267	480.485	476.83	459.25	453.875	497.158	498.11
ADE3	376.553	380.327	506.933	516.68	430.207	437.46	490.245	507.615	408.097	412.405	514.86	517.93
ADE5,7	384.02	380.692	505.954	516.37	414.685	427.124	488.908	501.085	413.209	411.038	505.462	511.438
ADH3	446.183	435.415	521.918	519.497	436.21	438.363	504.987	508.915	448.93	446.776	524.257	526.89
ADH4	317.817	296.228	347.48	351.303	326.312	314.163	311.377	335.528	327.502	324.006	359.197	361.564
ADH5	343.34	303.765	283.82	275.697	359.47	300.738	251.24	268.449	332.875	332.42	300.142	298.226
ADH7	127.127	136.96	152.798	133.702	120.725	125.69	126.338	161.523	128.847	120.5	138.833	112.963
ADI1	437.045	431.485	338.192	333.923	395.33	411.062	364.298	364.24	423.86	422.028	330.386	344.352
ADK1	489.11	483.36	556.54	557.76	495.007	495.152	546.975	545.26	502.084	500.153	561.697	566.942
ADK2	398.52	389.668	264.225	288.847	342.015	358.517	237.317	253.735	385.525	381.495	284.393	315.127
ADO1	311.543	302.185	470.626	484.6	345.23	341.805	461.235	459.625	318.477	314.95	482.632	481.827
ADR1	515.028	524.675	327.48	317.597	485.697	487.725	285.135	290.337	517.668	521.065	328.76	331.332
AEP1	395.54	400.592	384.095	381.342	373.678	382.89	363.288	381.678	386.809	377.395	391.688	378.752
AEP3	290.733	303.233	250.252	261.262	302.875	295.025	217.892	253.59	296.562	281.812	276.891	260.04
AFG1	438.67	427.285	408.865	407.05	411.928	424.457	372.01	374.34	431.33	434.692	400.45	411.36
AFT1	429.908	418.585	426.121	432.337	372.572	398.392	385.017	399.295	422.418	422.48	427.05	428.47
AGA1	314.627	331.175	298.748	309.702	287.75	325.001	275.898	270.668	322.88	352.23	299.668	302.951
AGP3	327.48	339.265	134.714	156.555	305.68	325.935	119.552	126.633	359.847	352.142	142.558	157.498
AGX1	377.3	360.707	171.325	154.04	331.101	317.58	119.903	149.575	382.632	409.558	158.35	162.415
AHA1	422.625	412.403	451.185	451.88	398.007	414.113	448.369	448.775	420.877	423.03	457.812	454.842
AHC2	448.04	446.062	460.168	453.04	443.127	441.173	468.47	459.058	445.43	449.54	467.46	468.869
AHP1	609.21	613.192	585.632	586.612	620.418	617.36	579.368	580.645	626.89	626.89	593.023	595.28
AHT1	176.24	128.877	168.69	145.472	135.235	113.847	130.275	140.745	115.787	113.85	143.278	123.116
AI1	558.938	602.8	539.145	516.895	539.288	514.11	508.73	502.75	531.322	565.97	530.428	500.64
AI2	538.442	560.255	519.985	498.515	505.933	498.19	479.993	486.023	515.7	539.362	508.735	486.668
AI3	426.632	472.14	439.987	396.863	414.39	404.805	402.741	387.413	401.322	435.755	421.385	389.433
AI4	505.995	543.242	506.173	482.72	480.34	470.77	466.577	455.942	483.993	513.053	490.195	456.705
AI5_ALPHA	437.635	477.658	450.455	417.353	422.455	406.977	411.483	395.707	429.666	452.868	430.15	391.267
AI5_BETA	267.197	318.96	264.897	245.093	258.76	198.83	239.16	228.812	220.515	254.455	237.38	222.39
AIM10	281.543	278.252	284.097	285.99	296.73	290.574	267.798	278.235	307.998	269.913	280.205	272.908
AIM14	388.98	393.08	367.995	368.5	379.533	375.658	348.535	345.257	389.035	392.154	381.696	378.832
AIM20	182.838	173.213	417.015	415.142	177.243	247.032	409.805	431.07	225.33	169.975	437.582	437.23
AIM21	399.1	409.216	357.24	364.995	386.66	391.559	348.308	333.327	406.94	398.148	365.395	377.748
AIM22	337.358	328.645	339.092	327.7	325.544	314.58	340.322	331.043	331.445	312.033	331.7	337.472
AIM26	270.668	290.105	95.757	126.103	275.275	296.56	89.966	58.98	329.512	344.118	76.638	91.308
AIM28	474.76	468.733	401.576	393.515	438.81	434.913	373.257	367.31	455.523	459.631	405.732	402.142
AIM29	346.84	351.85	423.293	414.856	350.27	352.498	428.345	410.24	357.873	335.465	445.695	422.798
AIM3	279.325	310.377	332.317	350.377	292.13	310.6	333.707	327.46	288.855	301.608	338.44	351.743
AIM31	456.36	455.565	400.09	416.79	444.678	434.688	387.49	385.1	455.435	436.825	413.608	427.163
AIM32	320.095	283.495	196.627	209.77	271.033	269.455	201.248	230.365	301.965	307.562	217.005	196.627
AIM34	368.973	376.355	263.913	251.447	343.908	330.305	270.56	275.163	365.993	370.293	270.73	284.285
AIM37	460.283	456.683	347.065	346.558	432.077	415.24	342.485	322.913	448.715	448	368.472	373.502
AIM38	391.04	392.923	436.435	443.365	360.562	384.863	406.043	417.632	405.668	419.252	440.067	442.83
AIM39	367.902	376.895	316.489	287.685	316.868	351.257	273.322	283.9	356.712	358.158	318.293	309.68
AIM4	245.9	259.712	250.6	264.173	192.838	239.023	269.849	233.483	213.233	270.66	251.075	282.245
AIM42	514.938	513.107	425.873	427.629	508.73	491.9	422.173	419.245	512.587	517.21	419.082	423.728
AIM7	490.972	483.433	434.812	428.382	486.12	476.863	429.621	418.555	494.4	483.582	446.892	438.84
AIM8	321.736	281.562	216.76	277.123	262.635	309.51	296.56	281.82	321.877	270.73	270.175	266.755
AIM9	481.803	480.215	459.01	454.173	464.712	465.8	453.69	449.695	480.28	477.915	462.197	459.548
ALB1	120.148	183.115	462.81	452.19	180.45	179.79	449.09	442.41	120.5	127.487	450.024	447.165
ALD4	633.273	629.663	348.234	353.382	626.237	624.005	302.658	314.37	643.872	644.57	360.38	370.632
ALD5	191.017	153.433	476.227	484.978	253.787	243.197	399.007	408.178	190.34	171.062	479.972	490.798
ALD6	525.783	529.225	575.582	577.678	511.533	502.99	564.14	566.773	539.054	558.477	577.222	581.957
ALG1	370.585	380.243	401.457	388.73	394.632	387.95	375.312	383.362	385.555	387.642	402.465	399.887
ALG11	354.142	359.574	398.709	389.923	356.6	345.967	364.24	387.735	349.25	363.255	389.175	387.102
ALG12	353.067	360.283	422.522	425.288	350.185	353.308	385.358	400.465	368.373	354.92	419.572	421.95
ALG13	349.15	310.55	252.49	275.423	334.855	306.197	256.467	248.105	330.09	339.418	277.923	274.142
ALG6	400.488	401.043	395.4	407.983	397.12	401.875	373.16	375.205	405.02	410.81	400.39	403.015
ALK1	443.038	443.115	433.257	428.127	430.53	434.525	408.618	411.637	443.783	446.62	433.605	423.03
ALK2	242.522	249.062	349.332	361.012	234.127	217.82	326.423	338.931	230	231.648	344.371	345.49
ALR1	344.668	331.043	428.72	434.727	358.262	360.05	407.544	419.83	333.748	343.02	435.925	439.285
ALY1	377.2	387.743	343.428	349.332	353.918	367.355	321.062	313	380.95	378.442	354.535	345.945
AMA1	346.277	348.832	120.257	98.97	312.928	318.589	100.362	84.127	356.13	347.04	133.78	107.213
AMD2	311.225	305.853	180.863	190.136	318.757	321.993	191.7	174.357	323.498	324.418	184.868	185.892
AMN1	495.592	493.892	467.92	474.252	467.25	468.66	455.392	465.342	479.403	479.493	478.33	480.215
AMS1	332.73	340.377	136.666	167.52	297.173	292.35	128.445	137.635	330.8	328.76	135.692	176.248
AOS1	372.647	361.635	349.942	360.217	349.72	338.66	350.635	346.275	348.234	359.445	364.433	352.4
APC1	284.58	293.228	330.587	329.045	272.125	283.885	307.462	314.327	293.108	284.9	335.653	344.39
APC11	332.385	327.887	324.748	308.605	295.78	313.678	334.532	304.231	321.395	348.202	283.26	313.754
APC4	303.233	283.918	292.692	281.245	283.102	272.185	276.25	279.978	290.13	295.645	285.54	264.012
APD1	471.43	471.658	411.705	410.132	467.19	462.33	397.12	403.32	477.915	470.6	422.798	424.288
APE2	458.845	459.495	467.285	466.36	465.342	463.142	453.155	450.13	466.618	465.26	474.436	474.423
APE3	631.548	633.273	568.822	571.648	625.595	629.562	550.293	558.778	645.357	642.5	573.683	578.622
API2	222.455	284.375	145.377	112.595	283.642	262.717	194.377	141.477	315.127	314.097	134.583	113.73
APJ1	382.265	371.85	254.838	233.267	325.735	334.21	254.505	284.577	376.45	374.71	229.322	254.946
APL1	439.96	434.075	391.092	389.175	419.61	415.995	372.34	382.928	429.757	433.515	395.012	386.39
APL3	392.658	386.152	357.81	352.24	384.987	393.535	342.59	343.592	402.465	402.485	357.618	358.53
APL5	401.539	401.918	435.7	429.512	378.763	381.135	428.192	429.137	402.978	390.41	442.012	430.865
APN2	251.05	269.825	219.62	235.025	238.812	232.293	228.083	234.127	261.092	235.095	233.428	231.865
APP1	397.595	407.616	390.965	402.327	396.074	406.132	371.195	380.147	411.332	407.105	396.77	401.222
APQ12	359.26	359.487	405.605	396.905	354.925	340.748	374.178	352.595	365.308	379.392	377.455	397.329
APT1	344.035	331.7	456.43	482.239	370.178	325.806	459.375	452.087	326.683	344.118	477.413	480.39
AQR1	331.998	312.007	397.923	402.38	384.27	385.288	352.018	370.707	305.587	337.902	366.192	410.308
AQY1	241.873	243.392	177.977	176.988	187.38	175.043	155.952	155.097	233.145	283.423	144.577	136.192
ARA1	566.655	570.987	455.68	461.7	552.428	556.827	449.21	437.635	572.125	560.73	468.392	477.602
ARC1	547.638	545.52	566.25	562.835	539.485	540.653	561.082	557.715	550.9	543.245	573.55	571.47
ARE1	207.173	260.267	351.025	370.017	227.258	228.173	357.535	350.538	266.6	287.153	351.132	344.75
ARE2	431.43	431.54	349.892	367.013	425.045	426.625	340.175	350.255	438.472	442.73	365.173	369.642
ARF1	477.8	462.398	555.283	558.803	483.163	478.065	549.398	551.53	473.235	474.45	565.06	563.248
ARF2	511.147	502.955	529.95	524.56	512.415	508.858	517.712	513.46	514.638	514.572	530.933	535.15
ARF3	352.525	335.238	343.668	310.665	343.752	328.225	351.778	340.835	355.868	328.581	335.89	343.957
ARG1	236.245	199.532	335.809	332.245	312.814	320.905	255.31	254.525	215.352	217.15	366.727	387.222
ARG2	232.028	187.175	280.495	290.402	226.065	223.375	272.205	272.995	202.745	181.79	296.028	275.405
ARG3	480.155	483.893	156.34	196.203	426.778	432.363	130.77	155.845	476.533	483.377	169.545	189.01
ARG5,6	373.072	358.615	323.722	343.873	336.452	334.098	311.48	305.397	346.332	369.33	343.34	342.3
ARG8	170.33	141.668	322.158	315.517	217.273	216.91	301.808	314.663	174.412	166.28	328.938	322.88
ARG80	196.627	156.115	290.105	268.278	134.942	184.252	297.446	268.545	109.157	149.58	259.1	276.778
ARH1	326.805	326.342	359.163	351.157	342.664	349.565	344.353	353.272	356.374	344.202	367.839	355.558
ARL3	376.188	377.7	313.487	314.142	367.95	371.697	342.165	328.163	364.99	380.043	317.45	305.86
ARO1	431.154	426.778	484.418	487.457	455.562	459.175	473.47	477.245	446.408	438.098	489.98	491.83
ARO10	605.987	604.32	458.947	451.775	548.202	564.14	305.7	331.623	614.587	610.865	459.442	477.475
ARO2	315.74	288.748	505.803	515.868	343.92	352.68	476.933	495.007	333.455	331.923	514.638	518.905
ARO3	543.242	542.765	490.065	488.02	525.98	517.867	477.84	480.447	542.99	544.435	499.25	503.732
ARO8	494.082	489.392	515.942	522.467	497.02	496.863	492.315	500.165	506.961	511.395	523.207	530.14
ARO80	434.103	440.938	310.452	310.707	430.655	430.69	286.507	300.7	441.502	437.975	306.941	309.788
ARO9	613.52	609.625	454.938	458.947	584.8	586.595	383.31	383.523	618.54	622.132	465.26	482.632
ARP10	130.025	145.933	134.115	147.485	106	110.585	136.695	98.25	116.672	119.305	138.137	173.697
ARP2	539.83	528.425	460.392	468.219	523.438	526.947	438.438	453.087	542.753	532.115	473.235	478.41
ARP7	404.022	410.308	427.472	434.32	389.176	386.743	420.741	414.445	410.099	410.4	430.728	437.975
ARP9	392.457	391.93	432.533	427.812	387.275	379.91	420.038	427.147	393.962	400.213	442.788	430.765
ARR3	209.923	202.397	141.377	173.375	152.145	196.407	157.82	149.84	199.225	236.819	166.752	191.637
ASF1	323.31	328.635	403.671	391.365	292.705	304.514	409.283	396.993	285.188	250.808	410.998	409.288
ASG1	375.533	385.743	437.483	429.788	367.26	368.164	413.647	411.375	371.082	384.29	428.07	432.387
ASH1	488.125	498.562	449.853	439.23	466.125	467.027	411.928	412.262	493.075	500.805	443.515	444.04
ASI1	354.295	366.493	354.832	361.933	359.998	363.387	332.822	338.619	365.885	373.452	357.673	357.895
ASK10	527.65	539.83	394.22	404.408	507.245	522.108	379.262	378.158	536.108	532.702	386.8	390.577
ASN1	447.308	439.87	554.73	560.09	454.952	448.185	544.875	547.398	440.235	460.83	557.57	563.11
ASN2	571.115	565.298	555.64	557.827	552.97	566.37	543.592	543.317	578.817	587.788	556.398	562.685
ASP1	334.985	306.26	478.29	483.36	347.778	339.733	462.647	457.73	329.028	359.025	480.772	482.145
AST1	310.452	308.605	361.745	365.23	267.165	284.395	362.576	365.795	312.78	297.455	376.298	383.384
ATE1	313.895	289.2	287.607	266.688	285.803	282.018	291.152	269.658	310.43	310.403	267.925	275.015
ATF1	399.44	399.283	359.822	358.56	389.94	380.435	353.645	351.217	399.887	395.465	356.712	339.418
ATG1	429.227	436.2	320.82	317.178	414.527	411.68	304.853	316.688	434.475	434.027	322.227	318.235
ATG12	359.529	358.695	297.69	282.405	331.412	332.625	262.032	323.227	331.923	327.926	324.57	308.288
ATG13	535.95	549.911	379.202	369.146	498.303	501.373	345.924	348.635	539.362	531.495	365.993	378.033
ATG15	281.582	310.832	253.093	301.41	311.085	305.126	253.16	280.007	320.218	304.517	288.317	288.16
ATG18	337.827	333.632	330.781	349.429	330.25	334.26	308.02	302.875	339.716	352.89	350.087	349.28
ATG19	405.58	402.793	347.558	326.29	400.655	395.382	322.913	324.983	407.295	406.845	339.603	334.548
ATG2	418.352	422.392	299.692	299.58	406.845	408.298	283.59	282.018	426.05	421.527	311.65	317.77
ATG21	414.99	418.86	316.183	308.938	394.295	399.199	308.45	311.175	412.482	413.08	314.248	309.572
ATG29	428.325	440.035	268.477	245.132	433.04	433.217	281.77	286.05	433.293	437.03	275.567	277.331
ATG4	409.68	405.07	262.015	262.13	391.423	384.925	261.505	238.812	409.562	407.903	275.743	266.6
ATG5	389.452	361.303	241.16	264.569	304.853	345.189	249.838	229.2	352.385	364.035	257.59	243.65
ATG7	392.144	391.092	217.96	237.252	368.791	351.66	221.892	231.935	389.217	383.808	252.74	259.423
ATG9	334.435	350.377	238.858	253.373	320.317	327.82	209.308	234.653	348.357	341.227	235.675	253.863
ATH1	468.41	472.623	237.5	236.482	446.137	449.137	206.418	199.741	466.572	464.02	238.15	247.291
ATP1	563.394	558.803	534.232	533.765	532.645	552.135	493.918	511.897	574.183	572.85	542.245	548.842
ATP10	287.964	322.31	268.775	270.775	271.525	300.942	263.363	219.565	318.332	295.827	267.678	279.465
ATP15	207.53	222.542	249.49	230.62	210.375	184.988	252.09	235.03	213.115	222.648	251.775	242.127
ATP16	511.735	513.293	514.495	506.933	505.38	499.853	486.655	482.998	514.86	517.765	511.12	512.072
ATP17	341.852	336.478	332.385	328.062	337.745	320.89	337.745	317.01	345.618	349.903	342.16	335.248
ATP19	222.9	220.673	244.132	229.03	224.67	197.217	249.558	232.665	217.903	224.938	239.5	236.285
ATP2	608.908	613.52	567.665	565.475	609.962	606.418	538.1	543.048	621.805	619.832	577.73	580.567
ATP20	361.745	351.025	352.733	340.012	366.19	329.174	348.692	339.64	348.495	368.418	364.76	356.233
ATP3	518.085	515.604	496.152	494.082	500.348	500.903	463.95	471.354	517.753	517.495	502.16	509.855
ATP6	492.817	522.398	490.75	475.055	490.245	475.485	432.798	443.865	486.236	512.77	495.185	464.377
ATP8	110.918	144.868	148.352	148.858	118.933	115.947	135.604	140.415	114.41	113.468	118.642	135.785
ATR1	373.442	360.66	272.868	281.392	325.544	323.277	271.173	272.125	353.152	364.245	271.025	288.65
AUA1	50.883	113.597	79.078	37.237	68.515	53.005	92.412	21.615	86.028	64.085	82.192	70.142
AUR1	314.142	294.442	468.05	474.462	333.423	333.812	442.543	445.005	312.418	328.688	473.505	468.392
AUS1	224.985	231.34	295.44	292.775	208.835	225.147	269.658	286.825	228.365	238.877	294.817	280.762
AVO1	379.692	383.985	317.269	325.248	342.664	347.891	311.175	320.445	372.702	379.702	322.597	329.664
AVO2	371.442	374.832	216.37	230.05	342.165	339.243	231.782	235.722	374.205	372.95	219.352	245.98
AVT1	405.892	411.485	424.46	435.087	418	416.743	393.1	421.238	422.571	422.52	441.715	448.303
AVT3	424.543	420.045	364.666	378.632	399.777	414.985	345.178	345.993	439.522	433.738	368.58	370.329
AVT4	357.299	354.183	362.55	369.01	355.195	348.705	332.477	339.124	355.825	362.015	374.543	377.125
AVT5	321.955	329.243	269.43	290.26	309.51	305.332	271.32	257.08	336.04	338.64	288.023	287.92
AXL1	78.302	82.388	117.832	111.74	86.435	68.295	114.76	112.26	67.245	66.82	115.54	128.445
AXL2	261.78	269.616	376.635	377.933	240.947	249.147	333.38	334.532	252.74	275.82	379	377.645
AYR1	439.928	425.386	402.502	400.812	422.988	432.88	374.86	364.185	439.375	435.267	417.345	409.558
AZF1	438.875	457.075	373.678	374.712	428.113	436.21	366.007	362.207	454.35	451.805	382.585	378.433
AZR1	93.588	105.075	136.095	120.22	101.183	86.435	136.357	108.278	93.16	110.672	131.965	108.463
BAG7	530.83	544.79	115.047	110.045	513.775	514.548	179.58	115.926	537.835	527.707	122.793	83.485
BAR1	153.782	166.132	112.787	139.11	147.368	186.053	141.208	125.118	181.435	181.464	129.2	132.028
BAS1	229.175	244.52	391.447	388.811	285.728	270.42	385.54	376.697	238.197	219.9	376.45	378.96
BAT1	355.95	339.502	559.798	559.597	328.225	336.238	465.515	484.93	379.535	380.632	561.822	561.97
BAT2	449.582	451.152	446.607	454.363	475.918	476.652	461.327	464.36	469.285	449.975	461.543	468.78
BBP1	246.623	211.275	362.408	343.533	213.988	207.343	357.644	349.62	205.071	165.132	364.897	350.84
BCD1	201.023	174.808	348.832	353.865	228.004	221.832	335.57	351.373	206.84	162.415	323.115	335.582
BCH1	430.283	424.608	438.405	441.743	420.65	428.95	425.673	424.14	433.721	430.157	447.82	445.567
BCH2	321.736	336.377	328.105	320.31	312.405	304.385	302.52	292.986	328.533	322.337	310.595	314.295
BCK1	294.775	293.39	358.233	366.319	272.79	283.977	344.933	351.863	292.275	300.352	362.24	355.76
BCK2	438.803	441.29	392.09	395.565	424.18	436.487	358.229	372.082	446.293	444.65	394.678	391.207
BDF2	506.405	511.147	480.603	477.847	493.006	497.56	467.94	474.83	508.428	511.957	484.572	479.972
BDH1	559.312	559.312	331.665	338.433	522.938	516.56	318.543	296.017	561.896	562.685	345.327	351.63
BDH2	579.25	585.632	163.113	159.752	525.42	540.28	148.45	146.411	599.433	576.445	176.118	174.613
BDP1	435.7	438.875	397.278	393.475	400.382	402.319	391.78	395.512	433.245	426.465	396.837	398.795
BDS1	198.71	163.615	177.375	184.235	156.595	169.045	182.984	195.665	162.023	151.315	165.697	198.935
BEM1	406.11	394.377	366.692	380.401	379.002	389.17	379.512	374.962	402.93	397.555	381.188	382.798
BER1	75.245	115.8	424.157	428.808	162.002	178.558	424.14	419.973	144.485	110.935	426.86	431.898
BET5	371.398	364.452	407.097	391.232	384.245	370.215	389.869	390.5	383.91	369.642	410.62	387.528
BFA1	145.933	155.815	322.655	326.56	153.25	158.85	329.08	320.225	164.47	151.517	337.289	324.215
BFR2	204.903	176.24	449.022	445.793	228.812	263.535	449.92	446.45	154.653	230.412	444.092	443.618
BI2	378.87	424.827	390.585	356.876	369.339	354.178	341.985	341.363	345.64	406.543	365.205	341.058
BI3	304.915	355.243	311.09	292.993	271.375	263.618	297.618	281.275	293.285	339.957	288.023	263.045
BI4	430.858	460.765	434.59	397.376	412.387	389.587	387.95	389.58	414.178	434.727	419.945	385.555
BIM1	350.49	362.023	385.035	373.17	324.365	331.695	380.625	373.483	359.295	343.39	387.57	373.89
BIO3	263.548	247.972	159.271	162.925	237.257	218.045	113.797	154.013	251.403	256.44	161.145	166.537
BIR1	271.808	294.395	328.502	324.252	251.56	261.615	324.983	328.452	276.113	268.653	329.512	324.4
BLM10	472.127	473.707	451.74	451.367	469.952	469.19	434.082	444.678	479.153	475.863	455.502	451.505
BMH1	614.595	615.055	589	589.367	611.405	618.885	574.17	580.202	628.003	627.43	599.433	601.683
BMH2	619.048	619.538	563.808	565.298	615.497	620.418	543.048	547.94	627.43	628.003	571.701	571.933
BNA2	286.812	270.135	134.007	124.155	238.505	240.593	157.195	124.755	281.035	228.95	110.407	115.582
BNA3	380.2	385.905	405.998	404.462	405.285	401.47	377.507	374.84	386.248	390.248	412.965	417.075
BNA4	420.368	406.668	308.908	328.325	382.45	381.256	288.255	276.8	398.33	413.25	343.702	326
BNI4	413.062	417.688	403.744	396.445	383.555	386.155	393.702	390.077	408.592	415.248	386.34	388.41
BNR1	320.83	323.315	318.543	316.01	284.595	286.445	304.11	314.887	305.255	313.765	315.983	312.887
BNS1	350.555	340.185	333.6	311.015	323.938	341.075	330	261.865	334.25	350.692	327.327	301.27
BOI1	385.085	378.681	419.286	415.43	359.389	369.418	401.337	399.185	382.528	376.952	422.028	418.517
BOP2	573.2	574.845	139.627	118.668	540.243	538.1	86.555	136.665	575.562	573.358	107.108	146.545
BOP3	342.248	357.77	335.683	324.728	326.56	322.772	310.04	331.445	354.235	371.368	320.949	325.375
BOR1	260.267	242.522	243.162	283.188	192.13	252.455	239.708	225.255	258.06	239.963	263.293	264.535
BPH1	384.717	390.715	322.26	332.295	373.957	374.94	315.985	322.113	395.403	383.13	328.76	326.377
BPL1	292.957	284.778	398.735	409.827	305.158	306.77	385.604	392.067	305.548	278.36	406.543	406.048
BPT1	432.087	431.34	384.592	386.368	416.49	420.038	355.8	364.267	433.882	436.783	373.78	378.005
BRE2	165.222	180.55	355.256	331.452	180.988	204.877	360.92	358.645	213.415	166.65	340.625	346.822
BRL1	460.553	467.455	333.852	330.158	424.899	430.655	330.692	306.776	459.457	455.153	344.877	343.178
BRN1	293.665	295.987	392.191	393.57	298.562	283.375	391.538	400.655	296.62	284.47	400.33	391.688
BRO1	416.905	427.507	409.885	410.058	409.603	410.725	390.735	393.1	432.885	424.774	409.67	402.034
BRP1	81.588	47.67	75.403	98.188	81.685	75.608	108.407	72.16	84.615	54.965	92.998	69.097
BRR1	351.645	338.342	353.1	314.817	324.679	324.778	357.887	330.328	339.992	337.404	352.598	337.035
BRR6	367.957	378.71	285.25	262.77	335.528	324.94	216.84	282.75	362.935	349.785	271.528	260.281
BSC2	296.335	327.493	328.635	313.627	275.898	265.52	286.287	302.7	261.895	278.512	305.517	317.87
BSC4	77.445	102.18	55.617	85.252	77.828	66.975	140.965	58.135	93.968	80.067	164.355	125.218
BSC6	254.618	233.267	340.377	336.502	256.34	242.65	306.309	292.35	263.49	266.66	344.27	332.673
BSD2	494.113	492.413	390.678	375.745	453.512	454.048	409.666	389.495	480.043	479.685	391.972	388.707
BSP1	321.14	327.635	345.322	355.603	291.252	288.548	341.46	343.8	327.957	321.349	351.058	345.505
BTN2	378.632	374.57	358.57	359.86	360.312	341.282	403.778	403.212	372.636	365.59	359.998	362.035
BTT1	338.975	350.065	319.605	313.487	319.335	289.097	302.115	292.605	322.306	329.74	316.15	318.825
BUB3	417.651	409.743	384.717	381.728	382.473	404.015	369.623	365.697	411.9	410.235	387.753	390.248
BUD13	182.407	165.928	342.647	321.905	197.803	210.11	337.582	322.415	180.773	183.1	330.173	317.978
BUD17	225.113	181.66	291.613	310.55	250.01	258.76	271.153	296.525	253.274	206.62	293.69	318.512
BUD21	292.562	300.025	450.658	430.858	265.587	297.243	450.951	429.775	289.745	278.882	426.775	429.248
BUD22	447.067	457.288	436.913	434.103	427.262	430.967	436.58	433.1	440.392	440.993	422.418	425.226
BUD26	71.47	55.09	115.942	151.765	75.892	50.127	71.373	103.838	84.588	80.5	81.529	107.35
BUD27	347.48	361.46	410.632	411.642	322.602	326.477	419.413	424.202	359.587	345.433	410.204	402.775
BUD3	305.94	307.748	408.967	407.66	299.82	310.222	389.733	399.738	314.01	308.952	409.223	408.097
BUD31	85.73	89.248	264.725	306.109	129.262	185.335	322.969	306.776	166.85	115.36	314.04	299.424
BUD4	404.002	404.022	431.632	426.947	385.288	384.29	424.498	418.787	407.784	409.223	428.07	426.265
BUD7	401.49	398.722	344.164	363.467	379.445	388.812	341.257	338.045	409.035	411.425	358.477	374.414
BUD8	283.79	294.57	371.538	376.603	255.397	256.065	350.185	343.482	282.261	280.062	368.548	375.91
BUD9	377.933	381.354	398.483	410.653	361.175	370.082	361.658	383.634	370.649	384.25	394.462	406.275
BUG1	470.544	484.6	420.63	411.6	450.515	450.93	441.7	415.97	460.358	462.95	419.238	409.015
BUL2	391.93	394.132	420.045	411.548	382.125	389.335	399.717	405.195	391.539	401.658	417.48	415.445
BUR2	352.486	369.735	333.053	333.082	346.697	348.664	325.827	345.924	365.092	367.1	351.53	342.205
BZZ1	435.585	443.975	403.104	408.296	418.658	424.772	395.817	403.058	436.433	437.707	410.442	404.283
CAC2	320.81	320.23	321.048	323.663	313.629	306.39	331.743	306.25	331.875	327.045	304.227	327.827
CAF120	267.145	272.36	367.93	366.791	246.702	251.428	344.658	347.495	277.015	288.035	347.745	374.005
CAF130	284.695	281.983	337.071	334.002	271.86	288.498	328.664	326.312	288.77	300.413	337.108	330.54
CAF20	392.385	410.132	523.205	524.903	431.24	404.21	532.645	518.08	414.84	421.049	511.582	523.947
CAF40	443.805	445.793	424.608	432.816	423.915	431.607	384.07	403.67	451.671	453.84	424.288	433.85
CAM1	483.56	491.978	511.683	518.227	487.197	483.07	485.858	496.863	503.11	504.01	518.332	521.952
CAP1	472.543	465.793	443.265	430.988	465.958	462.175	442.217	432.798	474.175	469.043	448.623	444.63
CAR1	374.445	323.388	362.594	408.43	292.35	313.48	336.77	361.159	333.7	353.54	369.9	414.635
CAR2	367.592	373.57	410.235	412.22	370.971	388.665	393.173	394.723	403.393	414.015	403.52	421.24
CAT2	469.862	491.519	144.868	149.862	433.549	421.351	162.11	149.713	491.538	481.86	136.485	142.73
CBC2	392.457	387.63	410.173	399.845	369.155	355.398	385.22	383.993	385.773	393.76	395.252	400.56
CBF1	379.498	391.46	451.523	448.137	389.587	388.778	452.087	443.074	396.91	392.74	452.785	452.868
CBF2	324.57	340.418	345.152	341.625	259.222	268.565	335.985	336.817	332.429	338.896	340.423	345.618
CBF5	357.543	353.132	545.52	550.153	391.58	376.697	545.26	541.5	363.567	361.84	553.845	553.265
CBK1	459.962	467.55	434.545	432.087	443.02	453.281	416.553	412.877	465.67	461.632	433.567	430.1
CBP1	385.998	380.61	366.349	358.025	358.645	367.317	346.933	344.163	370.48	370.793	362.697	365.837
CBP3	419.955	426.982	404.521	404.757	418.873	416.373	389.869	406.845	429.47	411.387	413.99	413.288
CBS2	427.45	426.121	304.132	302.644	387.045	383.123	307.498	304.96	409.137	419.832	328.533	299.745
CBT1	318.379	285.335	219.685	218.327	263.363	300.217	199.92	207.575	305.222	253.07	257.957	231.345
CCC1	383.592	368.875	399.283	386.212	368.695	356.09	358.413	371.425	378.96	383.108	394.035	393.53
CCC2	363.153	360.819	339.502	332.12	324.25	329.86	302.152	310.623	353.648	354.053	329.43	344.26
CCH1	335.71	337.965	334.322	329.085	323.457	326.732	303.6	317.877	336.809	337.257	327.407	330.938
CCT2	461.995	459.2	523.665	520.875	460.04	462.586	514.275	512.008	470.4	467.945	522.45	524.517
CCT3	481.097	473.11	506.173	512.092	462.38	456.483	508.575	503.185	477.74	474.67	515.7	511.827
CCT4	431.587	425.24	471.347	477.072	438.988	431.728	471.658	463.95	440.905	445.873	479.283	478.002
CCT5	408.827	397.89	491.69	495.645	420.195	412.567	491.803	489.05	420.7	415.147	496.225	493.123
CCT6	434.975	432.827	489.505	500.882	430.95	437.582	481.01	484.656	453.062	450.595	493.942	507.495
CCT7	463.09	442.132	520.357	519.683	449.385	456.317	520.923	518.028	460.41	455.077	526.13	520.985
CCW14	607.977	613.758	540.605	538.075	607.935	618.185	528.355	524.462	624.618	637.297	543.39	540.183
CCZ1	274.147	260.027	291.572	292.082	258.505	259.113	260.873	280.192	262.385	254.227	284.1	273.033
CDA1	118.239	132.475	87.438	80.727	109.888	108.015	100.08	73.308	125.07	121.68	121.758	63.43
CDA2	57.515	49.305	83.537	44.062	36.94	55.61	87.595	69.525	78.752	72.138	64.602	92.295
CDC1	413.183	413.98	408.142	401.38	411.375	411.637	383.837	378.498	421.948	415.972	407.97	406.587
CDC19	644.398	643.567	657.7	657.7	649.485	649.485	659.582	657.625	664.033	664.033	677.405	677.405
CDC20	366.067	357.712	329.053	330.1	345.898	354.077	328.988	331.315	361.305	361.748	334.67	336.575
CDC24	348.255	363.812	400.36	399.947	365.363	365.73	386.243	394.39	368.283	362.608	389.585	405.83
CDC26	135.93	163.875	303.065	303.67	114.642	102.5	307.255	315.858	105.072	104.672	315.127	312.033
CDC28	380.143	385.185	360.206	358.43	345.757	367.483	332.962	330.363	390.735	401.538	373.666	362.608
CDC31	393.08	404.224	404.91	387.405	372.405	367.68	421.822	408.94	401.45	389.623	405.942	379.173
CDC36	373.808	364.28	333.728	331.295	359.043	353.925	323.475	303.783	346	363.51	336.37	344.118
CDC37	467.16	465.19	455.538	445.262	454.512	446.308	455.892	455.409	463.028	459.373	459.155	451.17
CDC39	482.335	486.133	486.42	485.058	468.377	478.303	464.947	474.75	489.715	489.98	485.33	487.478
CDC4	386.283	380.385	368.148	369.395	350.007	363.773	347.752	353.538	384.483	387.152	364.7	364.067
CDC43	346.085	342.58	399.673	397.715	348.385	340.418	360.442	372.905	361.173	340.428	398.837	404.106
CDC50	361.04	345.14	398.298	398.935	365.002	364.608	399.062	389.888	363.163	364.7	409.97	400.213
CDC53	506.54	506.405	449.236	450.507	481.99	487.373	446.827	442.32	506.533	502.838	454.973	451.326
CDC6	157.887	129.26	370.692	373.702	174.145	177.635	349.35	350.332	161.244	174.983	353.452	371.168
CDC60	488.52	479.848	560.255	560.255	476.933	483.25	543.317	542.183	490.308	491.2	564.352	562.132
CDC7	327.145	309.377	270.025	261.799	290.9	289.01	281.005	255.585	312.592	304.858	285.053	272.355
CDC8	274.83	288.64	363.467	366.93	299.771	243.7	367.757	365.317	273.93	253.368	346.142	350.462
CEF1	337.24	352.7	315.435	311.885	294.222	311.585	337.16	287.72	345.565	323.978	301.483	320.48
CEG1	450.405	451.775	392.322	389.832	453.91	452.67	386.525	376.222	468.855	457.84	398.967	393.413
CET1	381.62	375.495	393.525	361.27	369.77	374.985	367.062	372.97	376.173	373.95	382.303	362.27
CEX1	381.585	384.181	386.195	386.327	365.73	378.217	358.312	372.697	388.092	374.602	387.71	384.757
CFD1	258.972	180.458	310.072	311.675	182.833	199.415	317.25	326.56	185.795	158.25	342.205	346.452
CFT1	365.77	369.565	400.95	400.966	347.905	349.44	380.83	391.528	361.658	362.73	399.68	402.355
CFT2	364.233	377.717	400.678	406.012	366.637	371.23	390.978	388.592	379	366.332	396.655	404.408
CGI121	129.293	189.43	321.105	321.715	178.76	164.42	295.132	284.288	157.368	198.525	305.788	320.845
CGR1	236.357	243.233	377.317	355.365	231.33	206.618	411.692	404.43	240.858	276.778	402.007	387.71
CHD1	346.576	347.645	434.36	435.835	343.42	336.86	430.316	428.738	351.79	340.74	438.098	433.668
CHK1	345.757	336.877	296.077	301.084	344.037	338.812	270.825	288.68	350.64	348.752	309.238	310.033
CHL1	296.04	288.484	315.517	317.342	296.847	293.783	321.545	310.003	299.135	281.538	329.755	323.572
CHL4	155.903	169.03	281.78	270.325	122.58	156.11	248.17	262.18	156.493	141.145	272.908	259.795
CHO2	483.23	475.377	501.67	495.957	486.7	490.455	477.995	487.118	482.903	481.827	503.413	499.25
CHS1	580.355	581.81	386.865	382.555	525.13	529.26	354.873	365.895	564.01	571.933	385.47	382.47
CHS2	345.822	349.77	400.514	400.327	346.22	350.652	377.033	375.658	350.32	351.486	404.697	396.57
CHS5	530.595	534.232	488.125	490.605	506.54	511.11	484.053	480.845	535.678	522.21	493.623	495.99
CHS6	460.392	464.2	334.175	333.852	454.048	455.553	323.457	338.528	471.405	465.843	337.842	332.321
CHS7	478.565	474.988	311.977	351.666	474.49	472.175	341.216	349.202	487.155	490.195	367.87	366.7
CHZ1	451.58	466.332	505.68	498.877	461.1	454.512	519.775	510.707	461.252	444.364	515.526	501.984
CIC1	356.488	347.148	463.555	457.075	321.627	321.592	450.304	457.168	323.603	326.285	456.947	452.303
CIK1	411.705	416.85	345.043	347.645	364.685	357.355	341.359	332.055	402.806	400.938	345.618	336.05
CIN1	414.238	418.12	245.132	263.765	393.438	403.044	244.618	241.023	429.145	430	236.63	265.743
CIN4	123.078	156	291.192	308.215	130.895	198.192	298.428	298.89	145.298	133.137	252.428	314.85
CIT3	407.423	406.998	100.4	128.002	375.233	359.81	100.695	105.927	420.017	414.895	105.918	101.895
CKA2	357.4	351.523	429.373	424.375	352.2	358.945	419.075	412.3	357.436	356.543	426.385	417.235
CKB1	372.945	341.395	415.947	424.157	383.01	354.873	412.618	412.567	370.998	359.085	437.082	434.155
CKB2	372.532	355.79	460.748	455.988	357.032	348.78	459.165	454.587	353.499	354.468	466.377	463.33
CKI1	431.72	432	377.7	372.562	424.627	434.865	353.507	352.2	436.173	431.697	389.438	385.277
CKS1	445.975	436.127	405.905	442.097	412.916	437.827	384.863	406.058	459.947	454.135	418.504	433.387
CLA4	282.873	288.272	382.475	381.84	271.575	273.89	361.748	359.225	290.295	297.153	375.803	378.775
CLB1	295.215	287.832	420.368	410.03	288.942	263.011	373.6	375.938	260.405	296.78	420.135	412.815
CLB2	240.595	213.208	460.192	450.455	293.445	294.192	438.085	440.668	234.895	214.958	454.815	452.727
CLB3	374.33	367.853	407.19	404.49	348.95	346.395	380.625	385.63	369.675	366.475	411.303	411.252
CLB4	229.665	261.6	373.972	358.502	235.515	235.163	359.405	366.969	242.995	225.33	371.577	369.798
CLC1	528.75	517.24	507.795	499.105	514.913	512.925	516.91	494.19	527.462	515.577	513.053	505.462
CLG1	514.645	525.977	526.707	518.665	496.225	508.915	497.987	511.358	516.54	519.637	523.595	522.562
CLN1	377.736	388.995	441.904	439.317	324.615	319.005	412.3	413.033	369.587	374.796	446.488	446.148
CLU1	521.487	522.712	557.827	553.882	511.405	523.77	545.487	546.975	528.33	525.1	562.4	560.225
CMC1	263.288	259.805	301.075	285.632	257.332	242.517	292.77	302.618	257.59	166.769	301.27	297.248
CMP2	504.389	508.097	364.515	363.882	495.238	500.428	345.788	349.109	515.84	518.55	373.91	370.665
CNB1	422.522	432.337	456.59	447.523	434.428	431.31	450.304	435.938	436.012	434.42	450.159	437.082
CNE1	406.928	401.376	321.655	334.429	352.37	356.827	312.592	322.525	394.69	394.762	329.988	337.135
CNS1	240.282	260.868	442.065	431.587	264.072	270.31	440.41	447.683	245.05	254.005	438.363	424.499
COB	532.217	542.227	514.873	494.358	513.25	499.257	457.47	477.84	511.748	543.642	508.675	494.945
COG3	368.043	367.1	372.532	366.319	322.507	330.453	345.924	368.387	349.28	358.91	370.238	364.641
COG5	362.78	361.225	289.092	294.82	337.015	332.6	287.783	305.7	338.299	349.755	294.363	298.783
COQ1	423.945	420.762	383.565	382.967	405.642	399.495	335.735	357.608	422	424.903	391.207	397.329
COQ10	254.032	224.215	246.623	277.217	217.585	228.083	251.675	297.173	257.305	246.067	254.455	285.632
COQ4	368.57	377.192	295.663	272.07	373.957	384.108	299.854	285.395	381.645	375.565	302.855	331.445
COS1	533.28	534.893	456.788	455.745	511.11	512.008	421.685	432.62	520.263	530.635	456.61	458.89
COS10	256.045	241.515	223.04	261.86	266.525	259.96	236.228	251.428	263.293	260.04	266.108	261.534
COS111	395.955	397.715	199.23	210.387	371.91	373.957	174.357	177.093	396.58	403.683	208.312	197.262
COS12	100.74	112.278	87.8	142.8	113.278	105.522	137.507	135.46	109.565	118.733	187.55	131.077
COS3	531.17	531.617	460.455	460.192	502.352	505.735	444.243	438.9	519.637	520.985	460.555	462.752
COS4	522.115	528.653	429.597	420.805	499.853	502.925	393.137	404.7	510.373	515.335	437.433	435.065
COS7	492.517	492.817	434.127	430.895	478.74	477.48	404.625	417.36	493.942	496.947	433.987	430.623
COS8	497.107	494.62	421.103	422.717	476.418	476.933	389.618	395.382	477.475	484.173	404.595	416.355
COS9	333.539	321.275	294.144	287.072	335.923	305.995	258.397	265.678	323.645	333.748	289.893	298.077
COX1	577.678	588.73	551.195	541.487	554.361	544.42	521.378	525.13	569.2	592.07	551.768	540.845
COX11	358.837	357.033	325.592	328.79	338.915	335.735	299.854	277.91	352.598	342.397	315.881	332.74
COX13	483.8	477.51	448.748	455.248	465.447	461.795	443.248	446.48	485.69	472.53	463.825	473.038
COX15	447.485	445.05	414.287	412.284	440.457	437.163	397.795	394.007	442.385	448.077	426.233	428.685
COX16	233.665	254.887	256.493	207.04	238.735	236.195	236.33	235.163	240.793	211.535	255.583	232.75
COX2	498.743	515.16	490.605	467.327	498.918	465.8	466.398	448.79	481.933	513.163	482.22	463.623
COX23	309.452	281.197	255.157	282.405	293.32	302.217	221.227	230.57	315.907	329.988	250.19	257.725
COX3	491.572	498.848	482.2	467.327	481.392	449.09	432.53	438.988	475.387	496.365	486.215	458.655
COX5A	448.43	434.545	463.85	460.632	441.604	429.353	432.423	434.195	451.805	460.04	458.358	482.382
COX5B	431.028	419.538	313.355	312.982	425.415	424.548	329.808	295.44	413.861	410.362	368.283	381.303
COX6	474.205	464.2	471.228	455.725	462.447	463.007	446.78	453.477	464.45	464.62	478.222	477.342
CPA1	330.781	320.81	410.904	424.066	373.81	372.572	406.845	409.413	341.322	365.288	412.303	410.899
CPD1	249.49	195.793	283.918	299.21	242.903	242.315	265.145	271.173	233.78	168.35	313.028	286.627
CPR3	374.65	363.882	411.81	416.683	389.8	390.712	420.785	408.382	401.385	383.895	427.115	448.457
CPR4	372.048	385.648	425.837	432.028	386.94	381.02	392.809	409.72	389.623	379.678	425.502	439.017
CPR7	278.962	274.265	393.525	383.73	282.502	309.295	399.108	388.165	275.865	272.842	401.065	393.618
CPR8	336.795	350.665	409.68	404.805	317.697	299.647	381.192	381.445	325.255	354.755	384.94	408.489
CPS1	477.363	476.842	458.065	458.129	439.538	446.972	429.353	440.01	475.164	474.175	461.358	466.938
CRF1	255.615	237.28	145.805	145.6	170.85	160.195	135.18	135.645	249.196	234.785	154.12	151.105
CRG1	55.883	297.2	169.03	109.403	654.188	654.188	344.037	365.363	585.355	574.565	202.255	186.94
CRM1	529.225	532.217	511.735	508.795	514.745	513.653	491.467	498.483	533.303	529.845	513.503	506.278
CRN1	527.433	524.12	479.915	474.86	502.99	510.4	465.8	462.414	528.033	524.517	480.215	486.257
CRP1	448.875	450.603	456.683	452.11	406.913	411.928	446.419	446.137	436.382	425.085	452.543	459.91
CRS5	242.762	245.61	221.403	203.053	230.338	193.77	206.167	207.262	248.885	246.925	201.03	193.195
CRZ1	419.982	415.91	366.23	373.735	388.305	388.118	352.965	356.225	406.23	409.592	374.83	371.868
CSE1	428.07	423.668	463.84	462.776	416.668	414.495	440.827	452.767	421.948	428.498	469.889	466.377
CSE2	331.375	335.842	298.24	308.1	287.815	323.558	287.783	298.034	342.205	323.115	297.015	312.168
CSH1	276.885	300.908	319.87	310.143	255.493	268.545	300.015	308.02	287.92	302.97	295.137	293.285
CSI1	400.858	407.84	188.825	195.42	381.858	367.286	180.45	207.935	381.392	402.553	202.407	200.267
CSL4	385.035	373.808	409.743	426.764	349.645	361.913	415.93	408.553	372.98	353.492	402.142	412.002
CSM1	210.678	179.04	281.995	269.14	221.352	216.5	245.85	226.118	249.01	227.415	268.653	282.977
CSM3	291.192	280.627	338.517	311.225	270	280.538	327.014	309.295	271.603	251.505	328.17	309.875
CSM4	133.702	176.615	92.33	95.757	168.261	143.072	58.98	137.507	139.343	105.484	97.758	130.613
CSN12	162.695	195.42	275.293	291.572	202.505	201.248	278.815	242.405	199.327	231.165	291.462	292.528
CSR1	327.48	340.31	449.36	451.74	327.357	326.647	427.928	441.217	344.118	366.97	440.45	461.785
CSR2	585.632	593.455	154.39	160.305	521.273	531.773	165.51	154.123	579.575	576.938	164.71	167.838
CST6	492.707	506.15	400.78	396.993	463.95	467.94	392.048	367.27	495.27	494.043	396.887	399.375
CST9	341.83	342.385	325.783	317.5	325.268	343.21	288.847	303.815	332.785	349.28	325.391	320.965
CTF13	132.782	110.918	344.09	333.39	153.907	134.942	324.778	323.077	116.485	100.108	322.97	330.113
CTF19	98.188	74.295	374.33	376.188	100.08	116.237	360.23	368.647	72.477	79.31	384.028	374.572
CTF3	305.808	301.308	282.405	295.375	257.892	262.285	255.045	259.113	289.98	293.108	281.645	285.96
CTF4	291.76	292.704	361.11	360.478	256.647	271.09	347.21	358.229	275.425	273.982	364.812	358.755
CTI6	435.067	428.475	386.705	388.397	419.413	421.155	373.069	366.19	436.707	418.623	392.895	400.597
CTK1	358.233	354.108	342.22	335.683	323.653	332.822	339.298	342.303	337.435	337.775	351.188	330.8
CTK3	377.185	385.62	342.701	351.025	332.947	366.225	351.735	338.66	381.092	373.84	355.64	354.19
CTM1	341.996	349.082	254.083	254.312	310.993	332.735	258.76	253.797	355.928	351	250.407	267.925
CTR1	252.755	367.748	365.185	405.83	371.05	349.35	407.544	381.605	320.178	337.007	346.822	309.212
CTR2	561.398	555.283	433.31	424.521	567.952	575.483	405.947	417.275	588.75	571.47	439.375	433.455
CTR3	116.259	82.995	133.702	160.553	135.562	126.303	153.562	165.278	116.99	123.562	162.86	168.85
CTS2	362.408	341.957	307.178	292.28	335.02	328.57	297.528	297.528	346.365	336.403	314.676	295.137
CTT1	513.293	515.298	162.205	175.645	455.74	451.17	162.675	137.16	526.058	508.428	164.373	214.84
CUE1	269.498	278.962	357.097	364.803	321.288	307.363	331.248	342.535	296.754	290.65	361.944	354.289
CUE2	349.435	356.625	267.211	255.773	316.645	323.725	278.403	261.533	351.087	312.695	259.457	247.72
CUE5	450.098	466.545	441.858	452.135	457.863	458.7	455.553	441.438	470.6	432.5	458.358	462.28
CUL3	278.033	291.385	337.306	335.353	276.452	243.945	324.403	328.995	256.983	246.245	337.995	326.21
CUP2	439.502	429.373	330.158	314.09	391.043	405.074	248.105	320.225	431.202	430.95	302.81	327.957
CUP5	582.548	575.582	578.16	585.632	574.638	580.202	564.638	566.37	596.092	590.538	593.628	592.07
CUS2	448.97	452.135	294.144	294.21	452.728	446.48	311.255	311.705	454.842	438.84	316.058	326.285
CWC15	350.627	376.553	322.72	315.61	343.3	370.623	360.395	318.135	394.361	375.392	328.3	335.97
CWC22	364.735	368.845	313.835	305.228	328.49	348.805	283.55	317.215	361.748	360.737	312.635	310.765
CWP1	618.42	627.408	464.923	457.365	624.005	631.638	422.76	436.022	641.08	639.267	459.91	474.02
CWP2	388.178	392.385	427.642	408.623	398.599	372.495	427.827	414.315	401.205	417.53	435.602	419.415
CYC1	328.898	318.207	366.93	350.683	351.411	326.178	363.027	333.465	327.045	334.168	366.577	376.486
CYC2	444.17	438.67	280.185	287.94	393.03	404.7	280.767	297.92	417.887	427.215	308.972	288.01
CYK3	466.145	459.44	398.04	397.376	423.553	426.217	386.461	380.435	448.577	453.416	397.354	401.065
CYR1	489.783	490.847	405.752	403	457.993	463.007	381.368	387.163	485.888	486.363	407.4	413.387
CYS3	461.64	450.303	524.675	530.595	479.665	489.793	509.822	520.163	482.072	506.108	526.89	521.803
CYS4	519.41	512.233	560.09	561.55	520.923	523.438	539.485	543.92	525.608	525.755	562.132	567.41
CYT1	493.262	493.7	408.345	377.875	467.035	472.486	327.014	347.197	501.386	506.918	407.4	406.865
DAD3	77.111	105.86	237.89	232.75	120.24	107.362	260.108	238.183	67.655	88.743	233.145	234.75
DAK1	449.647	444.785	421.902	411.06	450.602	442.36	391.517	397.082	454.002	443.395	428.63	429.975
DAK2	117.683	120.4	152.735	131.178	114.257	125.124	148.95	141.927	111.615	103.653	110.045	146.407
DAL2	284.485	243.593	213.208	229.762	270.748	263.755	232.665	164.727	253.01	291.325	206.485	203.315
DAL4	189.806	159.744	135.015	128.002	194.766	189.803	143.918	140.688	192.461	218.45	128.982	117.108
DAL5	221.615	211.623	178.735	186.009	188.465	231.63	185.532	169.705	203.315	151.605	185.403	181.683
DAL80	110.22	104.447	115.505	86.78	113.01	115.248	124.755	100.308	138.08	125.218	117.972	116.485
DAL81	374.988	375.19	394.85	402.908	352.835	358.195	372.2	381.32	378.9	373.84	395.298	400.772
DAL82	229.805	216.512	243.731	261.6	228.9	214.985	268.565	252.625	256.255	193.86	242.512	249.755
DAM1	405.635	405.44	385.966	367.282	377.465	393.155	386.461	367.882	407.545	402.837	379.392	381.252
DAN3	290.733	262.77	204.903	195.705	293.59	277.287	180.21	226.397	292.555	340.93	208.09	180.426
DAP1	375.275	353.995	344.543	355.658	394.23	398.685	318.565	352.09	402.085	379.118	374.83	368.043
DAS1	391.998	410.755	356.243	347.863	382.395	377.095	323.165	337.803	404.106	405.668	346.28	353.337
DAT1	330.375	334.235	414.155	412.284	328.775	354.267	427.1	409.947	338.64	365.993	408.252	423.12
DBF2	484.978	488.02	369.308	362.608	457.47	464.984	354.558	341.785	486.236	478.414	367.93	364.928
DBF20	335.155	342.007	322.072	325.27	305.025	317.082	296.847	322.315	343.34	330.368	333.498	331.806
DBP10	232.781	234.915	449.928	454.938	264.42	275.72	449.17	450.865	234.82	234.062	448.077	445.825
DBP2	355.477	325.505	539.732	541.22	381.135	384.257	537.097	531.543	334.935	374.16	539.565	544.915
DBP6	319.17	301.46	447.442	445.05	323.788	317.233	433.695	434.428	316.058	319.46	445.63	444.893
DBP8	259.712	256.585	419.886	421.592	268.75	242.245	415.99	405.395	267.58	274.92	415.6	419.238
DCN1	217.982	242.762	281.646	286.54	277.062	271.76	291.81	278.655	241.6	250.808	295.495	286.692
DCP1	388.37	382.377	364.053	380.243	344.933	342.472	386.618	364.355	351.53	384.905	388.289	347.745
DCS1	488.623	491.147	332.44	325.435	481.868	474.75	305.158	298.715	493.7	488.777	341.358	343.303
DCS2	565.587	574.4	189.24	189.843	529.26	526.17	164.727	169.993	571.47	549.26	198.935	207.843
DDC1	366.319	372.945	305.238	319.228	361.143	362.207	303.783	313.515	382.222	366.902	321.26	333.7
DDI1	351.625	366.93	359.608	343.48	385.472	371.482	336.582	337.582	379.392	375.476	355.202	345.123
DDI2	328.358	329.952	115.74	148.688	303.548	301.058	78.172	182.028	346.28	348.295	148.327	150.34
DDI3	307.298	326.665	124.665	175.838	295.245	291.555	146.553	156.197	351.028	323.603	133.512	133.023
DDP1	364.933	374.28	436.605	424.985	378.848	369.322	437.562	423.43	384.185	382.632	430.765	442.95
DDR48	592.17	598.965	520.742	508.053	578.528	593.73	499.392	487.885	593.023	603.045	527.707	515.84
DED1	480.938	478	547.15	548.783	470.428	478.805	527.28	538.798	492.298	512.395	549.26	553.442
DEG1	308.053	319.647	389.137	387.877	323.322	281.77	363.643	375.478	313.21	317.858	392.1	389.217
DEM1	365.23	360.142	348.045	345.983	365.447	352.903	325.042	327.785	374.975	378.423	356.13	345.565
DEP1	364.837	372.615	321.59	305.475	307.602	336.785	343.504	313.933	353.499	380.488	323.685	326.067
DER1	318.262	287.94	283.665	298.24	272.205	299.275	301.52	278.815	322.158	277.44	301.517	311.132
DFG10	397.73	393.535	337.445	345.822	396.746	409.27	320.018	311.255	409.562	413.485	348.202	336.03
DFG16	380.327	388.94	368.342	374.65	362.888	372.515	346.418	352.37	390.35	386.248	374.462	374.572
DFG5	519.497	523.83	406.11	416.385	515.51	513.023	402.741	400.317	532.817	525.395	420.091	418.893
DFR1	297.447	263.288	382.618	392.79	244.467	213.988	398.188	368.993	275.743	259.1	392.795	381.438
DHR2	318.558	305.596	341.908	344.808	268.472	262.88	352.68	343.744	306.608	310.745	340.984	323.235
DIA1	548.055	538.075	212.38	226.543	485.1	488.623	265.918	244.952	524.775	526.058	242.27	236.332
DIA2	341.572	350.96	304.18	299.485	353.9	352.658	304.385	301.558	351.972	350.965	295.353	297.455
DIA4	315.23	331.67	254.545	280.562	327.09	315.29	299.738	278.998	338.44	339.243	256.44	268.653
DID2	408.053	413.183	365.847	358.955	386.743	395.512	390.275	381.79	405.153	393.413	380.285	385.363
DID4	428.493	429.145	371.683	384.592	431.158	422.393	415.793	381.105	427.163	420.305	382.62	369.346
DIE2	311.767	294.887	365.135	379.308	290.46	305.825	356.505	360.05	292.767	283.087	380.488	370.488
DIG2	209.77	212.463	356.688	342.793	159.91	209.752	323.76	325.785	196.485	192.461	337.135	326.645
DIM1	215.81	201.135	418.692	430.283	264.207	218.847	415.678	412.618	188.838	192.593	420.59	428.893
DIP2	294.295	302.525	464.595	468.41	316.97	320.365	458.39	460.04	305.12	297.67	464.77	463.825
DIP5	475.285	483.118	452.135	464.553	462.647	468.928	412.827	429.462	489.98	483.32	456.35	449
DIT1	145.472	153.782	128.51	156.978	145.782	145.243	134.942	145.065	189.988	150.397	130.98	154.12
DJP1	451.062	455.067	426.293	423.15	445.7	441.722	422.87	426.17	458.57	436.847	427.585	427.03
DLD2	410.632	405.899	376.11	387.35	396.38	391.217	360.949	373.465	400.06	395.343	400.285	387.152
DLD3	499.842	497.107	472.945	483.779	491.173	487.197	483.163	482.735	499.04	504.303	482.072	476.533
DMA2	254.243	271.952	333.923	324.195	253.808	227.212	311.73	310.495	237.803	271.218	319.212	335.365
DMC1	392.483	395.87	165.56	157.697	355.278	344.788	174.607	174.295	393.94	401.222	138.685	139.185
DML1	253.013	215.917	278.403	268.978	195.665	180.082	273.78	258.33	218.276	219.183	264.962	271.403
DNF1	423.08	427.642	432.41	435.788	413.135	421.308	417.371	421.498	428.373	419.678	439.285	440.41
DNF2	375.067	381.178	429.305	435.508	366.3	359.962	413.457	419.933	384.345	380.99	434.905	433.275
DNM1	379.085	377.257	386.147	385.035	375.967	385.15	357.483	360.097	393.05	387.267	391.845	397.688
DOC1	333.133	318.586	243.445	274.35	342.91	323.132	225.919	232.293	340.33	353.264	268.32	285.34
DOM34	349.025	344.387	380.309	373.153	332.16	310.64	374.507	369.277	333.84	342.264	374.038	362.32
DON1	394.085	391.419	235.2	240.36	358.873	359.16	224.018	234.458	381.69	385.34	224.665	241.438
DOS2	405.04	424.7	425.24	413.231	385.533	400.048	432.077	423.207	419.832	393.929	430.239	424.058
DOT1	185.18	225.605	341.5	346.162	212.73	200.84	340.418	343.21	158.817	161.145	341.273	339.16
DOT5	412.76	420.597	386.382	382.777	439.08	420.222	384.447	366.3	426.465	415.505	394.867	391.995
DPB2	239.09	269.14	322.125	346.31	226.435	211.722	324.185	330.408	216.665	226.77	325.743	327.895
DPB3	371.465	341.15	323.403	304.915	356.5	335.683	317.827	297.92	355.702	326.645	316.267	306.96
DPB4	360.66	353.715	409.19	422.522	329.033	334.757	416.205	422.988	377.812	368.02	427.635	432.135
DPH1	162.032	176.988	343.165	347.374	136.588	159.495	327.905	340.466	105.672	128.24	346.205	329.875
DPH2	296.498	291.092	417.165	434.075	317.743	299.82	401.65	413.735	313.055	301.965	413.767	426.465
DPM1	409.955	393.01	439.735	459.9	366.6	414.778	426.625	435.98	434.502	452.69	443.783	444.56
DRN1	445.39	444.373	354.982	354.925	412.496	416.553	344.903	356.38	441.895	441.715	345.577	348.495
DRS1	281.15	251.425	470.955	471.43	287.225	284.92	471.582	466.398	253.458	291.64	470.6	466.618
DSD1	412.993	416.664	308.938	296.228	398.495	400.465	259.96	276.048	415.775	418.002	311.775	320.108
DSE2	539.732	552.48	516.967	515.028	518.48	542.183	481.233	488.195	539.76	562.132	499.933	511.178
DSE3	510.785	522.115	425.592	425.757	487.118	497.965	420.678	408.382	520.095	515.043	420.725	425.745
DSF1	292.535	286.903	148.352	133.618	270.579	283.375	114.257	110.328	307.1	311.678	107.735	120.347
DSK2	461.105	474.952	478.363	481.803	469.19	482.243	473.423	474.577	499.597	503.873	482.145	481.79
DSN1	347.863	343.165	375.979	379.658	320.183	334.955	361.702	358.567	348.885	345.565	370.438	372.142
DST1	398.722	401.49	462.398	458.83	390.447	402.319	460.28	451.977	409.97	389.183	463.028	461.712
DTD1	295.312	312.235	397.405	385.425	303.6	266.74	387.26	389.733	303.347	321.733	416.007	379.22
DTR1	77.68	98.523	129.293	118.399	75.5	96.987	87.5	86.74	90.938	102.042	119.305	113.192
DUG3	396.173	384.871	404.462	397.745	406.65	412.195	395.59	385.874	400.103	400.168	406.23	400.507
DUS1	142.98	164.282	365.317	354.077	157.55	148.873	362.873	343.744	132.793	159.528	362.78	353.202
DUS4	235.15	221.817	322.375	320.525	244.808	216.195	328.225	316.575	253.127	262.248	330.267	341.457
DUT1	337.47	274.442	414.837	425.405	268.586	290.765	381.991	394.033	293.033	299.875	403.315	427.293
DYS1	356.712	357.145	491.917	496.505	370.442	366.525	494.845	481.233	369.757	363.32	504.905	507.855
EAF5	331.02	317.94	367.058	362.683	283.915	323.597	368.118	390.025	337.472	318.212	367.036	398.515
EAF7	335.775	360.452	380.692	373.762	352.658	339.097	378.168	371.757	354.988	351.743	370.293	378.118
EAP1	464.553	476.12	434.217	437.592	442.005	450.13	426.525	420.195	472.472	466.767	436.099	435.635
EBP2	413.527	420.805	533.28	527.793	383.935	402.741	539.138	538.025	406.275	390.35	534.95	531.594
EBS1	349.605	363.3	382.607	382.8	355.22	360.938	370.6	370.05	364.641	363.893	381.41	375.815
ECM1	428.493	422.373	401.645	388.178	343.038	365.161	393.036	365.837	418.181	401.065	403.077	393.918
ECM10	222.205	245.87	209.923	217.19	214.447	236.727	219.403	221.832	261.79	221.95	228.083	226.77
ECM11	114.595	117.058	121.895	107.56	126.165	83.84	121.757	75.312	71.672	87.675	73.805	116.903
ECM12	135.532	127.21	193.023	183.218	103.322	150.458	146.665	128.38	109.565	117.7	169.01	183.405
ECM13	459.2	478.783	221.615	219.838	455.995	453.26	195.007	181.588	480.68	490.58	151.315	201.03
ECM16	366.973	365.733	437.483	440.425	321.355	335.643	438.81	435.322	353.618	362.375	433.275	430.68
ECM19	322.998	324.57	251.66	257.745	304.048	303.965	282.051	270.757	322.653	338.11	299.745	279.012
ECM23	102.873	98.067	88.782	82.815	76.585	93.365	83.19	69.635	113.345	101.822	51.153	55.585
ECM25	364.515	375.647	402.38	394.754	337.582	344.975	373.794	379.262	358.158	364.288	405.558	396.36
ECM27	177.03	181.405	301.892	298.837	152.76	197.168	276.72	271.975	191.637	193.095	288.37	295.745
ECM29	455.988	459.01	397.049	397.278	450.29	455.74	380.295	389.752	466.377	468.148	399.923	399.238
ECM3	360.478	355.589	367.135	371.178	328.097	314.663	318.304	323.132	354.468	368.523	352.7	367.325
ECM31	133.102	152.245	286.692	278.897	169.045	168.74	264.303	277.831	165.197	112.422	288.985	279.537
ECM32	355.882	373.52	418.793	412.452	358.98	359.27	414.14	412.668	370.265	369.875	408.76	405.732
ECM33	428.952	422.835	563.27	563.653	408.092	416.43	534.235	539.485	416.298	441.962	569.89	564.207
ECM34	118.668	138.738	201.873	176.615	130.275	130.895	98.585	129.153	165.985	155.475	139.343	121.433
ECM38	370.288	372.663	311.885	298.205	367.26	359.043	266.525	275.34	372.478	373.91	294.535	316.281
ECM4	429.812	442.053	197.127	198.782	411.02	411.375	184.727	157.305	450.065	435.635	196.485	202.745
ECM5	354.467	364.909	337.16	338.745	352.545	358.745	326.835	332.233	365.361	357.29	349.217	341.212
ECM7	466.715	461.393	308.28	332.06	440.312	442.477	304.63	338.42	455.793	460.34	322.337	348.77
ECM8	65.076	63.847	101.688	76.368	53.835	44.07	97.405	75.892	68.558	64.802	87.24	89.373
ECO1	258.067	214.048	261.86	268.06	245.062	205.343	283.977	271.723	246.752	224.707	269.73	303.718
EDC2	505.598	514.873	384.865	372.647	492.315	486.023	316.587	340.105	508.48	504.048	271.29	388.67
EDC3	451.815	451.65	442.67	438.757	422.16	426.905	436.293	426.998	447.967	447.812	448	445.31
EDS1	170.03	190.745	123.815	113.597	142.91	154.838	126.517	144.53	136.485	148.327	118.13	144.215
EFB1	496.474	489.169	617.903	620.485	504.64	515.702	614.63	624.005	509.61	519.112	630.122	629.433
EFT1	574.615	571.648	634.822	638.392	598.408	594.46	618.185	627.567	594.8	605.61	647.783	649.222
EFT2	574.845	569.81	636.072	638.618	598.773	596.295	619.577	630.757	594.402	608.128	648.987	648.55
EGT2	583.888	594.317	541.055	540.605	541.778	573.825	520.163	522.395	579.7	596.868	538.25	541.112
EKI1	290.202	274.873	305.94	305.623	271.033	246.855	302.737	298.034	275.188	260.227	303.347	301.483
ELF1	474.252	474.56	507.538	503.033	467.572	459.767	514.7	503.748	474.85	466.3	521.195	512.273
ELP4	314.053	302.132	387.877	399.673	311.668	310.745	379.919	377.507	322.43	310.558	396.54	397.52
ELP6	267.565	247.365	384.475	386.248	184.327	245.455	371.495	350.185	216.385	262.17	372.327	379.88
EMG1	269.825	295.26	438.67	430.738	313.933	312.215	405.195	411.852	297.625	263.293	438.967	428.155
EMI5	434.655	434.847	352.24	350.592	447.683	446.207	340.125	325.935	451.17	433.686	346.526	357.255
EMP46	295.595	276.382	125.64	124.665	229.255	182.028	119.733	147.75	250.7	276.538	173.982	132.168
ENO1	607.188	601.65	619.538	619.538	627.85	625.055	603.575	609.962	633.452	637.788	632.117	632.117
ENO2	622.987	616.622	653.285	653.285	639.245	639.245	652.452	654.188	646.327	649.493	667.535	667.535
ENP2	243.877	195.275	458.24	452.4	233.483	216.338	458.217	460.31	202.553	179.04	450.695	447.22
ENT1	544.967	552.016	463.334	466.04	515.918	525.205	468.66	461.936	546.285	538.25	472.472	469.743
ENT2	556.098	573.2	496.587	496.995	543.92	558.136	493.738	484.517	578.33	567.043	504.155	502.202
EPS1	441.743	450.397	421.262	416.748	429.815	429.08	407.89	401.742	442.95	445.416	415.315	418.764
EPT1	321.93	325.441	392.923	392.395	326.132	328.905	357.644	368.048	333.043	319.933	397.108	390.975
ERF2	341.702	332.295	313.627	328.707	342.395	333.093	283.754	304.68	335.83	364.652	318.96	331.062
ERG10	443.805	426.23	515.028	517.87	446.387	443.655	499.985	507.095	446.788	452.06	522.848	526.66
ERG12	330.5	341.597	410.6	414.033	344.49	347.317	393.805	405.815	349.048	347.554	412.796	414.248
ERG2	238.803	251.175	456.371	466.325	315.351	269.808	455.332	450.483	266.303	269.428	471.405	473.137
ERG20	503.033	504.24	511.51	505.803	499.717	503.14	503.55	497.56	511.582	511.062	515.215	519.675
ERG25	412.805	406.27	531.268	530.96	392.67	404.939	507.615	514.972	395.252	431.087	526.58	526.332
ERG27	434.812	420.87	480.137	477.658	432.723	426.392	472.777	474.072	439.062	437.23	484.743	487.98
ERG29	334.175	316.778	402.832	403.778	292.624	307.462	402.668	413.135	307.295	321.015	398.94	400.45
ERG3	253.718	264.835	526.592	530.83	246.428	274.255	507.375	518.707	290.65	294.363	521.46	524.775
ERG4	415.371	406.903	493.7	499.842	433.76	427.033	474.558	478.9	416.413	425.502	499.35	500.805
ERG7	353.936	345.475	393.869	407.616	350.514	352.342	376.395	393.445	357.618	347.467	396.075	411.775
ERG8	358.163	368.457	426.121	429.908	354.31	354.965	421.351	418.555	367.618	361.595	436.012	429.513
ERG9	517.763	517.763	495.645	496.097	512.545	514.033	479.322	479.665	530.428	527.58	496.712	505.352
ERP5	379.658	375.665	359.771	337.308	370.082	368.57	378.678	359.5	377.605	374.395	396.36	369.405
ERP6	359.822	367.695	408.248	407.097	381.32	374.815	368.808	390.755	392.45	362.51	410.737	408.858
ERR1	191.512	209.994	142.98	131.629	147.993	159.312	168.558	145.665	176.118	186.585	155.207	153.982
ERR3	157.655	152.915	109.61	120.405	134.438	137.16	118.468	123.442	142.23	158.817	110.935	85.905
ERV1	397.53	365.457	336.898	333.728	365.757	367.438	347.891	355.8	381.517	379.238	359.295	362.837
ERV15	366.625	360.9	389.275	385.23	360.442	368.262	361.425	391.08	348.234	338.15	407.482	380.15
ERV25	482.36	483.63	529.13	529.535	484.163	481.528	524.308	521.49	487.587	480.28	538.56	538.25
ERV46	349.05	343.95	463.715	471.98	377.39	371.06	441.217	457.78	363.345	381.702	470.087	475.387
ESA1	415.56	409.885	374.158	364.692	373.418	367.129	354.31	367.969	401.798	396.36	372.837	365.089
ESC1	442.163	453.373	399.44	396.085	412.567	419.61	400.038	388.851	445.31	435.817	391.877	392.768
ESC2	328.665	338.905	332.73	344.387	342.858	341.765	319.39	337.293	352.923	337.842	346.095	333.905
ESC8	126.715	147.885	261.817	278.999	146.553	162.435	287.097	287.72	129.115	130.287	288.191	279.178
EST2	234.767	206.787	210.678	215.373	184.048	211.125	197.614	216.5	195.77	208.09	220.74	217.57
EUG1	391.46	388.37	381.62	393.405	360.78	374.587	384.21	374.827	382.998	390.54	386.76	383.275
EXG1	402.602	379.533	546.79	545.71	436.487	431.502	510.707	526.17	420.267	429.73	553.69	559.86
EXO70	296.817	313.69	333.49	324.866	282.158	290.227	314.279	323.653	291.462	312.332	338.79	322.666
FAA1	518.227	518.013	483.757	480.363	486.023	481.585	456.984	452.478	522.562	513.982	494.945	500.517
FAA2	427.34	425.3	190.653	208.137	390.805	392.59	190.3	189.803	426.413	416.482	209.35	196.485
FAA3	285.505	281.132	431.812	433.94	290.548	291.81	407.108	408.73	280.442	291.017	435.299	433.567
FAA4	374.832	369.308	525.495	529.743	353.57	356.16	505.613	516.91	381.702	366.808	527.815	529.477
FAB1	409.433	419.61	356.845	365.457	395.865	403.275	343.94	345.924	417.705	416.805	357.965	362.07
FAF1	377.561	382.612	422.219	421.365	329.572	325.243	437.278	428.06	366.4	370.723	408.027	418.397
FAL1	175.645	187.335	339.57	334.793	163.708	174.395	336.985	337.408	178.856	163.35	320.949	305.29
FAR10	337.92	358.29	316.14	313.895	301.058	314.887	296.075	295.78	324.915	332.485	319.821	330.615
FAR11	338.392	351.635	346.757	345.127	327.785	327.52	324.03	337.14	345.505	337.32	350.173	336.822
FAR3	166.037	171.903	288.365	293.39	184.785	177.733	276.452	291.62	165.055	151.985	252.045	235.843
FAR7	370.265	379.702	237.252	254.43	373.465	366.325	236.495	264.049	387.102	358.545	279.178	277.126
FAS1	543.413	540.605	570.285	570.028	537.23	544.673	548.778	555.255	547.048	552.81	574.965	579.153
FAS2	528.653	524.17	549.702	551.972	518.028	525.42	533.995	537.357	536.217	534.727	554.43	561.697
FAT1	418.12	415.647	416.89	425.998	418.447	420.58	385.71	405.947	420.59	427.565	422.55	423.767
FCP1	360.113	362.58	423.02	421.967	337.725	348	403.925	409.283	372.837	366.863	440.983	432.185
FCY1	425.972	423.245	538.515	543.242	429.195	428.06	547.58	540.317	427.805	415.71	545.79	548.928
FCY21	133.915	120.325	239.525	253.865	138.832	137.315	261.405	249.3	122.925	149.162	238.688	233.018
FCY22	150.662	159.744	262.015	245.403	201.423	168.905	254.933	249.375	178.623	170.123	234.85	241.185
FEN1	332.272	326.863	456.298	467.16	326.998	325.562	440.692	430.53	329.675	326	458.47	464.147
FET3	470.08	452.471	541.487	531.617	367.438	377.858	474.75	490.928	457.733	463.14	543.915	553.69
FET5	327.033	333.506	382.082	386.124	331.925	334.765	356.317	366.137	340.174	359.523	389.623	392.316
FIG1	36.773	37.05	58.432	78.517	70.885	58.765	128.584	96.49	80.283	53.803	87.675	93.295
FIG2	426.947	441.868	316.842	334.863	417.077	446.804	278.483	292.643	450.425	465.207	310.403	318.12
FIR1	251.623	285.722	405.07	407.84	250.577	274.16	375.788	379.178	275.635	286.457	397.757	404.865
FIT2	286.54	339.119	202.195	226.463	288.847	315.845	254.545	210.838	321.97	350.179	172.925	178.132
FKS1	536.795	541.599	568.73	571.115	531.074	545.487	547.398	555.71	548.928	554.43	574.565	576.938
FKS3	268.82	264.655	173.19	163.132	223.5	244.025	154.583	181.692	282.78	272.202	153.845	170.123
FLC1	417.353	408.43	385.89	401.875	376.64	381.605	349.483	361.05	424.822	432.29	385.374	409.188
FLC2	570.285	575.793	392.05	407.423	536.543	561.082	370.777	372.221	582.615	592.587	383.77	401.683
FLC3	333.39	329.572	397.595	408.874	294.915	314.05	371.243	382.461	319.212	323.235	403.773	408.13
FLD1	238.858	285.835	305.045	294.395	237.317	259.168	276.642	291.478	281.405	268.757	311.947	303.329
FLO1	371.168	386.45	253.955	241.365	355.8	374.47	229.585	227.852	351.637	376.847	224.938	234.007
FLO10	336.707	349.613	221.54	232.392	313.305	346.102	208.312	201.798	349.47	362.07	210.393	224.185
FLO5	448.1	454.48	271.903	267.94	419.09	429.728	252.507	236.595	382.84	402.93	274.275	257.183
FLX1	463.91	455.183	277.123	288.08	461.678	453.891	277.215	292.77	461.252	471.405	287.288	296.293
FMO1	444.373	437.31	175.723	191.648	416.971	424.252	163.1	170.74	452.14	448.303	192.322	210.498
FMP10	406.793	388.653	325.142	327.145	393.352	390.275	295.398	312.255	401.502	388.67	307.038	321.493
FMP23	325.86	333.257	107.685	156.37	311.585	284.748	116.29	158.127	304.71	305.457	184.145	189.47
FMP24	400.592	397.655	359.723	362.817	374.94	375.548	349.825	350.49	397.118	388.517	351.715	362.21
FMP25	424.865	416.07	352.457	337.445	434.723	438.988	312.053	332.735	435.602	431.96	345.577	360.93
FMP27	479.088	488.977	405.233	397.428	467.825	469.585	390.895	392.16	481.673	478.837	402.335	403.985
FMP32	350.435	340.457	389.175	375.38	337.618	311.033	385.15	388.007	348.975	330.305	392.393	368.688
FMP33	488.977	481.14	122.472	121.127	464.561	474.524	145.815	121.047	496.712	479.225	164.653	167.368
FMP37	454.48	458.793	419.005	400.007	439.805	423.613	380.94	378.947	446.57	451.683	409.532	410.858
FMP40	131.868	118.267	207.395	224.882	132.949	119.733	214.754	199.741	153.7	127.615	204.127	223.12
FMP43	560.09	545.71	176.375	174.162	509.995	495.905	145.243	158.725	535.438	542.445	151.938	186.075
FMP48	497.067	494.082	160.822	171.668	415.832	404.34	107.927	126.01	487.98	489.715	145.108	154.875
FMP49	119.555	127.77	161.42	140.845	112.191	111.132	195.145	201.882	131.153	178.623	179.09	196.067
FMP52	366.908	382.03	390.14	400.54	372.375	387.224	372.97	380.435	404.97	402.189	372.505	401.865
FMS1	404.733	397.89	260.613	285.18	367.392	364.24	258.505	290.755	398.678	395.192	273.597	267.707
FMT1	261.442	255.555	228.653	251.05	207.463	269.095	220.82	211.125	300.312	275.255	238.93	239.705
FOB1	130.665	153.143	334.69	326.822	145.44	153.433	336.097	328.88	132.965	124.733	333.195	321.165
FOL1	233.07	214.619	410.904	407.768	254.975	261.533	396.993	406.65	228.738	218.195	401.375	409.355
FOL3	241.515	211.173	289.587	302.46	260.815	255.938	313.312	300.545	258.945	264.438	293.418	306.06
FPR2	367.853	374.867	440.938	431.485	383.229	377.39	432.223	427.785	377.887	376.438	443.08	438.41
FPR4	500.882	480.146	489.913	499.255	476.572	473.212	514.485	506.407	497.538	483.762	511.227	494.043
FPS1	397.783	406.045	429.257	430.69	384.21	388.998	395.865	400.767	403.243	403.077	430.2	434.42
FRA1	517.24	517.87	419.68	422.392	476.525	484.053	389.572	400.567	515.577	503.11	420.658	425.012
FRA2	334.368	345.387	404.4	386.653	341.4	332.365	422.722	395.011	349.194	346.28	397.243	395.983
FRE1	272.168	292.35	380.2	401.558	315.351	295.168	399.495	385.874	271.105	302.363	370.15	331.46
FRE3	278.252	294.82	218.915	218.58	282.33	275.898	213.045	209.478	288.37	306.137	224.185	219.352
FRE4	228.463	183.297	132.7	140.385	151.188	152.47	128.445	136.178	164.99	200.83	127.487	163.065
FRE5	121.465	175.285	138.088	114.537	141.927	118.941	116.86	109.888	177.875	165.835	133.137	127.177
FRE7	305.897	303.853	93.892	96.995	266.127	281.475	106.248	165.683	318.528	301.245	109.42	132.305
FRQ1	330.158	334.863	400.113	363.099	324.03	351.788	353.202	379.385	349.658	335.582	390.13	381.54
FRS1	499.01	490.368	530.595	529.385	491.467	485.267	521.49	514.745	492.197	497.455	535.438	536.217
FRT2	318.379	344.135	174.808	188.871	316.77	313.515	183.461	151.545	337.32	345.327	207.7	187.595
FSH1	329.86	314.538	463.54	468.567	331.445	323.403	446.087	449.137	333.155	340.382	473.773	474.102
FTH1	377.618	378.043	362.538	366.245	361.005	356.428	337.332	336.452	373.822	383.477	355.403	368.142
FUM1	431.755	434.32	453.373	453.373	445.825	439.715	430.855	434.525	449.262	446.842	461.038	468.283
FUN12	500.087	503.243	541.055	540.505	490.62	484.832	540.538	533.707	506.278	497.903	546.285	545.455
FUN14	405.635	412.97	360.206	349.082	412.281	396.663	288.68	323.132	416.118	395.983	318.12	370.077
FUN30	308.632	336.95	438.272	435.508	317.827	328.15	425.405	427.357	328.49	326.683	437.707	430.966
FUR1	416.683	411.6	544.967	543.413	429.933	423.375	539.365	535.392	424.14	425.978	547.452	548.555
FUR4	119.485	139.755	264.835	256.858	173.25	137.373	228.173	232.907	132.373	132.168	277.592	266.395
FUS1	402.67	414.287	89.73	114.457	402.6	405.815	106.15	67.125	420.267	409.188	110.254	73.005
FUS2	316.81	319.688	242.84	239.09	221.053	273.245	252.145	237.838	298.96	298.293	236.285	220.639
FUS3	351.072	369.855	134.352	156.115	316.024	324.49	159.715	134.775	352.74	374.543	180.833	157.368
FYV1	247.665	249.13	135.93	175.118	238.038	208.44	200.287	142.255	231.165	300.577	180.773	170.007
FYV10	418.137	418.137	235.025	220.907	378.803	378.678	219.812	230.923	406.183	410.962	248.233	245.567
FYV12	112.963	168.47	198.387	189.43	231.782	117.058	143.39	194.377	166.407	197.95	155.442	162.235
FYV4	342.293	354.512	292.562	293.808	358.377	338.66	300.545	288.847	338.79	334.67	307.728	322.077
FYV7	163.525	224.375	392.873	354.163	239.023	238.468	386.212	381.42	170.04	175.077	360.842	373.752
FZF1	245.018	251.772	285.914	329.592	204.168	282.75	325.623	311.965	268.16	269.05	305.363	344.663
GAA1	260.728	245.113	401.352	401.077	294.61	286.377	376.985	384.967	272.08	267.965	405.211	397.022
GAB1	349.082	347.645	410.793	408.207	347.113	364.355	372.243	372.058	362.32	381.188	411.332	389.433
GAD1	563.015	568.158	263.39	253.452	526.17	528.86	211.327	222.417	571.933	556.743	282.245	300.312
GAL1	90.26	99.873	144.667	139.332	97.285	66.883	131.91	150.458	95.103	89.692	190.63	149.91
GAL11	490.245	501.298	464.668	467.6	468.66	483.675	453.26	449.435	500.805	494.748	469.952	466.072
GAL2	115.047	125.766	140.845	138.488	118.16	107.115	146.095	118.16	115.73	132.588	111.032	123.287
GAL3	388.505	395.765	138.738	148.735	328.775	351	124.964	137.795	390.07	386.8	133.222	170.007
GAL80	374.955	368.342	407.784	417.332	371.195	368.775	394.02	399.955	385.485	383.173	417.01	426.925
GAP1	259.35	292.704	193.512	193.868	280.895	277.71	161.44	176.897	295.415	276.355	215.352	204.468
GAS1	466.425	453.657	592.628	593.455	472.743	481.233	568.555	576.452	465.108	483.092	596.408	598.893
GAS2	448.57	449.022	240.282	251.05	452.88	444.362	218.22	230.15	450.045	455.513	242.8	246.71
GAS3	362.275	355.935	480.938	478.29	328.035	337.562	452.602	455.409	364.035	367.82	474.436	482.22
GAS4	223.933	216.188	118.555	117.638	211.94	220.083	154.013	128.53	207.483	240.07	107.195	143.072
GAS5	529.743	532.903	500.612	505.215	517.428	528.355	469.061	476.255	536.41	551.43	508.957	511.957
GAT1	393.915	395.377	352.24	354.467	357.995	384.562	311.48	325.217	408.525	413.168	355.465	365.597
GAT2	359.131	375.745	353.663	360.195	300.942	324.902	280.335	292.442	364.737	382.695	350.84	365.365
GAT3	132.95	82.815	167.798	103.695	84.2	86.635	129.153	161.325	84.933	104.172	106.12	36.833
GCA1	463.985	468.272	383.79	387.1	459.113	459.615	362.576	363.805	469.043	460.18	387.848	380.97
GCD1	446.647	446.822	499.95	504.812	453.192	453.281	490.62	493.738	457.645	451.765	504.47	504.377
GCD11	524.025	526.592	542.765	545.52	492.45	490.928	537.357	539.138	522.848	526.332	551	549.733
GCD6	460.87	454.79	474.86	470.853	449.695	451.92	464.752	471.933	460.154	461.56	479.885	468.54
GCN1	509.017	505.832	522.712	523.665	496.81	503.23	505.548	511.533	511.515	511.63	526.66	526.58
GCN20	466.793	463.09	490.245	491.465	464.09	468.377	485.582	481.868	471.925	469.743	495.315	494.2
GCN5	301.41	290.33	373.592	365.733	235.03	263.105	357.445	368.955	286.217	259.387	376.972	371.905
GCR1	406.668	410.643	401.767	403.077	404.96	413.1	377.882	386.4	418.517	414.755	389.525	398.115
GCV2	270.775	299.403	406.47	408.16	363.115	363.901	392.22	393.173	312.985	284.623	411.748	420.197
GCY1	432.205	430.118	210.065	224.553	432.423	420.893	204.168	220.327	441.18	417.8	235.233	233.655
GDA1	321.905	317.476	484.757	486.9	350.611	355.603	460.04	468.775	340.27	343.34	487.238	485.714
GDB1	570.987	582.995	249.376	260.027	556.413	559.278	215.655	240.355	590.005	574.183	255.017	266.66
GDH3	140.549	151.45	159.847	158.903	134.013	145.998	143.68	121.94	201.743	166.85	140.99	111.805
GDI1	515.058	514.938	506.805	509.752	497.4	505.12	487.118	498.918	516.278	512.273	512.485	513.293
GDS1	403.575	413.527	482.348	475.683	432.62	429.195	461.87	458.947	417.462	425.322	483.993	478.418
GDT1	222.618	253.718	407.423	429.305	249.02	240.255	396.132	379.445	266.007	268.228	410.668	422.592
GEA2	416.645	414.238	453.657	450.815	397.29	398.62	445.96	448.582	411.725	412.722	455.702	453.613
GEF1	261.96	239.525	350.853	348.212	276.087	267.217	315.079	329.168	265.6	267.382	347.994	346.734
GFD1	392.72	408.743	394.572	376.695	387.335	377.023	360.588	379.512	403.306	398.195	389.995	370.15
GFD2	99.507	98.231	300.538	305.94	104.358	87.345	303.957	301.418	98.517	107.213	267.007	316.808
GGA1	505.68	506.373	312.57	295.915	480.68	482.923	298.57	297.618	505.767	499.538	320.868	302.288
GGA2	437.635	424.4	503.257	505.68	421.822	430.735	489.826	485.858	439.017	439.205	508.375	509.39
GID7	630.987	634.822	282.186	307.185	627.345	631.148	273.132	283.385	649.695	650.517	289.938	299.668
GIM4	289.2	315.127	360.827	312.4	291.145	260.873	350.538	340.125	284.363	309.738	340.895	320.385
GIM5	420.5	419.64	452.88	448.183	404.43	401.158	451.812	449.435	419.757	410.737	459.69	446.842
GIR2	383.928	372.155	466.545	462.123	367.153	378.405	481.528	473.212	380.632	369.618	476.298	470.673
GIS1	453.608	452.84	377.3	369.803	414.315	417.169	338.082	343.25	440.983	447.395	383.045	382.044
GLC3	444.773	444.49	168.847	168.47	431.842	422.298	167.918	169.303	449.325	441.502	173.54	203.053
GLC7	561.17	557.42	517.607	514.495	534.235	527.1	500.428	507.375	554.388	550.477	520.095	518.332
GLE1	253.63	231.562	387.278	386.975	181.405	237.904	401.337	376.405	188.697	212.555	385.555	389.257
GLG1	441.155	436.435	252.857	230.762	399.158	404.445	225.255	227.303	437.707	425.79	232.685	257.91
GLK1	634.822	638.618	373.161	357.58	631.148	636.858	305.095	327.093	660.94	654.515	401.375	400.793
GLN1	558.155	553.882	551.06	555.812	559.278	565.308	540.653	545.487	579.153	572.533	552.81	560.73
GLN3	275.293	304.075	354.832	360.435	273.322	291.62	334.993	331.531	290.209	283.393	354.468	363.893
GLN4	482.755	474.63	510.105	501.803	451.947	453.155	498.19	500.348	468.283	472.103	509.287	501.576
GLO2	453.22	450.938	418.055	421.155	448.353	438.085	415.142	413.798	452.06	434.22	433.987	423.058
GLO4	194.332	168.69	184.613	194.332	139.135	165.683	193.77	198.54	180.143	190.34	213.115	218.95
GLR1	467.74	467.22	470.52	471.722	459.41	457.567	462.447	462.913	469.743	468.882	477.285	476.163
GMH1	364.11	356.288	355.553	361.562	358.905	345.257	323.227	328.363	355.202	360.908	371.612	356.61
GND1	381.515	377.03	540.322	546.398	429.273	417.88	520.553	530.88	408.22	414.248	545.455	550.275
GND2	441.655	455.988	173.375	179.595	368.955	368.615	123.233	185.335	463.803	440.905	179.04	177.232
GON7	343.428	350	373.757	350.555	341.385	318.832	402.4	350.016	336.143	331.785	344.64	377.175
GOT1	400.153	397.745	376.695	330.045	377.023	352.2	356.635	348.308	383.245	397.688	360.335	360.053
GPA2	503.25	504.353	338.312	362.447	458.947	465.447	304.048	313.28	504.692	499.597	340.93	367.012
GPB2	408.882	397.985	360.752	362.408	369.303	365.227	329.72	349.43	390.45	399.822	359.108	362.73
GPD1	588.73	596.888	484.85	485.322	570.13	579.053	410.85	441.377	606.945	602.62	490.942	509.044
GPD2	411.485	419.215	428.28	460.06	412.916	431.658	434.195	442.873	428.685	419.472	439.582	456.24
GPH1	525.018	536.477	151.022	169.76	528.018	524.06	125.659	124.002	544.915	527.098	197.222	212.555
GPI11	275.357	251.447	346.294	337.308	274.863	254.887	339.845	329.368	255.995	271.528	366.475	345.377
GPI12	379.935	382.8	325.815	336.795	344.875	335.1	331.017	300.044	361.592	378.019	322.773	322.158
GPI14	327.7	317.145	345.587	355.675	307.897	327.587	322.602	325.562	333.293	314.85	341.62	350.925
GPI15	242.227	247.85	315.357	332.355	191.125	206.78	336.733	342.877	191.86	229.132	353.337	338.595
GPI17	341.597	331.66	388.428	384.75	350.05	350.576	353.067	371.697	346.162	344.75	381.825	378.648
GPI19	271.76	228.082	242.18	296.077	249.558	266.808	244.76	261.396	277.592	258.945	269.358	283.13
GPI2	281.877	275.349	309.072	312.235	259.827	269.565	262.635	275.562	284.69	279.752	260.69	281.207
GPI8	360.418	367.995	413.892	407.14	344.788	351.373	409.603	401.923	359.7	359.7	417.873	410.702
GPM2	456.137	458.947	126.103	126.062	437.79	433.76	124.464	150.115	466.175	448.808	160.665	166.428
GPM3	262.007	253.093	332.52	325.947	255.99	270.955	320.365	324.185	262.558	222.825	335.465	327.3
GPT2	475.222	482.485	335.605	352.045	445.755	448.582	304.442	305.496	479.283	480.85	349.678	350.965
GPX2	489.691	487.6	487.207	483.23	479.72	477.438	470.363	484.053	486.993	484.202	494.61	480.332
GRC3	245.998	274.358	379.61	384.147	254.887	262.582	358.889	368.887	288.087	252.227	369.442	377.683
GRE2	402.793	403.358	383.648	363.099	389.99	388.053	379.595	354.178	408.743	410.62	372.798	366.902
GRE3	491.317	497.618	409.113	405.998	466.705	466.892	381.42	385.447	506.728	488.553	418.795	418.308
GRH1	354.493	323.692	380.885	384.17	323.335	346.043	348.619	352.225	349.58	368.472	380.205	388.345
GRX2	532.577	530.207	467.972	469.945	515.702	510.963	451.295	457.423	534.727	524.775	478.837	478.837
GRX5	426.121	413.83	441.358	440.158	449.42	427.357	435.938	429.472	430.228	440.86	460.04	446.067
GRX6	405.478	417.395	391.447	384.989	359.389	374.721	375.913	375.312	400.174	393.79	393.39	383.158
GRX8	142.507	119.067	215.81	223.205	150.065	151.065	228.726	198.83	139.803	98.985	216.805	222.577
GSC2	486.835	484.087	326.56	333.002	459.89	461.1	285.033	293.925	486.76	493.31	328.077	331.923
GSF2	502.397	506.095	513.178	504.24	492.627	492.45	487.587	493.317	506.03	510.582	506.278	507.567
GSG1	285.863	275.748	330.827	324.3	267.217	279.45	328.592	321.477	270.788	270.788	327.045	330.249
GSH2	449.09	441.558	473.382	472.715	433.887	446.804	465.342	468.47	442.73	429.053	479.822	479.715
GSY2	600.735	603.247	363.207	353.663	576.452	579.368	315.89	321.255	608.622	589.757	368.142	403.928
GTB1	348.212	343.873	391.207	395.863	339.723	351.925	391.36	396.098	344.877	348.033	398.195	398.678
GTO3	451.425	452.4	120.392	114.734	381.962	380.625	137.852	152.47	454.135	460.375	127.664	86.582
GTR1	356.92	353.865	408.43	399.283	353.75	348.085	393.332	397.408	358.221	341.62	408.072	410.215
GTR2	330.045	324.252	392.363	389.855	328.945	300.81	356.38	371.306	323.05	336.668	395.103	393.395
GTS1	470.955	472.788	416.468	415.812	440.827	445.36	409.666	402.668	469.8	465.108	433.705	417.53
GTT3	307.387	319.364	365.377	352.045	313.358	292.594	333.812	323.558	317.77	315.435	377.395	370.611
GUA1	425.7	408.675	565.298	567.665	432.197	429.505	551.89	556.615	428.03	442.67	566.942	568.885
GUF1	319.562	306.103	231.102	249.555	302.355	284.663	244.105	251.035	309.327	283.575	228.365	251.298
GUP2	75.023	91.39	170.665	175.285	125.627	97.285	103.162	165.208	124.03	117.108	161.84	163.91
GUS1	534.337	534.033	558.155	556.098	530.548	533.707	549.895	546.685	541.112	543.915	561.97	559.59
GVP36	436.653	437.483	465.56	467.55	441.96	435.238	454.587	433.947	448.623	443.618	472.01	474.942
GYL1	421.225	429.02	304.915	293.665	406.392	415.47	297.327	294.697	425.955	428.873	314.295	311.358
HAA1	396.585	400.78	410.982	409.522	371.612	390.025	395.127	387.511	400.285	398.565	408.13	413.835
HAC1	544.79	535.482	522.115	526.707	555.839	519.455	518.707	515.268	547.312	569.2	532.817	523.595
HAP1	493.112	500.087	453.97	453.352	464.561	471.658	433.923	436.913	492.9	503.558	456.54	453.685
HAP4	462.062	470.35	383.84	377.618	465.23	461.678	334.652	341.257	468.54	470.83	373.752	397.436
HAP5	281.15	255.46	258.195	223.933	298.065	291.202	263.86	267.072	283.72	258.728	254.075	264.962
HAT1	317.257	304.345	310.686	302.303	301.595	269.145	299.028	291.52	290.85	309.025	322.68	304.227
HAT2	347.558	346.55	378.71	378.681	329.457	340.897	359.067	358.873	359.485	339.688	364.84	382.585
HCA4	421.433	407.768	438.543	438.373	372.832	372.243	442.027	439.049	412.002	414.113	434.475	425.861
HCH1	382.881	364.837	509.94	505.598	392.368	397.868	517.763	514.913	373.666	347.39	507.215	512.587
HCM1	176.615	176.105	433.76	433.39	253.885	252.37	411.02	406.54	215.907	239.705	427.725	436.22
HDA1	270.165	290.825	381.728	379.533	303.65	292.643	364.525	359.47	279.955	275.91	369.405	378.9
HED1	60.133	138.488	153.143	120.933	114.513	100.8	87.005	98.08	171.062	128.847	99.317	150.22
HEF3	433.827	431.983	200.808	207.395	388.165	396.017	188.325	197.468	431.697	426.025	190.995	208.822
HEK2	341.132	349.15	458.77	463.547	370.688	350.05	432.908	441.575	388.19	381.252	452.06	461.543
HEM1	418.967	434.59	488.02	490.368	427.98	433.632	470.158	471.19	439.913	454.002	487.587	486.76
HEM12	415.785	384.475	375.9	387.71	416.553	393.155	365.648	373.697	424.115	396.752	385.905	389.623
HEM13	285.938	252.587	428.607	439.71	248.712	246.058	410.498	415.832	296.305	312.614	441.18	438.87
HEM14	355.935	347.046	314.817	329.273	299.647	323.235	314.37	300.452	330.405	310.595	332.36	339.688
HEM15	467.85	472.89	436.858	439.502	463.215	458.483	418.587	421.455	478.897	473.288	445.567	444.67
HEM4	482.485	478.363	341.25	325.135	492.205	480.447	315.385	319.695	487.515	488.233	332.875	318.477
HES1	245.498	239.773	162.39	173.167	183.445	195.145	176.197	175.58	206.485	235.675	168.54	166.218
HFI1	319.688	289.847	346.337	340.29	281.332	296.33	318.19	347.077	276.192	280.668	353.505	345.075
HHF2	395.98	386.805	484.54	471.351	390.845	368.425	499.499	478.195	383.808	388.202	494.043	484.472
HHT1	472.715	459.145	549.838	547.15	453.26	453.69	544.42	539.365	452.303	451.05	554.388	550.9
HIM1	110.293	100.991	171.668	135.532	109.615	116.935	114.513	141.91	96.96	116.903	155.532	140.407
HIP1	217.34	264.955	432.647	439.96	298.637	310.918	400.91	405.285	257.27	244.705	435.457	438.098
HIR1	251.925	258.298	300.68	316.513	246.167	258.192	292.972	317.827	253.274	224.82	319.285	317.252
HIS3	193.657	235.15	329.86	335.488	247.338	222.278	306.484	314.23	221.192	258.155	333.195	336.216
HIS5	380.983	363.553	417.438	410.632	392.22	369.727	400.317	389.618	383.37	371.228	428.63	422.738
HIT1	92.26	54.012	306.746	301.892	98.338	121.047	294.192	336.402	127.177	59.805	280.178	281.645
HKR1	463.485	474.7	442.877	445.706	445.005	466.46	416.863	422.1	474.355	481.673	440.163	443.93
HLJ1	385.89	384.871	441.155	439.425	387.642	391.78	399.913	420.678	397.192	402.315	436.382	431.33
HLR1	228.832	227.227	415.457	417.203	241.655	249.558	389.373	395.311	208.673	237.02	423.767	415.665
HMG2	424.095	427.45	408.882	414.717	417.215	431.07	390.5	386.452	433.515	429.791	413.913	416.522
HMLALPHA1	104.237	87.8	126.42	114.155	67.787	88.825	127.41	123.233	108.727	82.373	124.37	151.468
HMO1	451.695	456.41	508.139	507.463	455.95	449.385	483.595	489.86	461.358	477.342	507.005	508.735
HMRA1	306.952	336.158	302.79	231.522	322.957	305.235	238.637	257.988	316.947	316.518	248.168	241.235
HMS2	142.077	139.407	410.308	417.543	110.612	145.285	377.733	389.85	149.955	133.433	411.214	407.822
HNT3	193.735	205.835	112.963	139.963	206.618	187.38	193.19	130.77	181.79	186.752	173.12	191.137
HOC1	402.3	400.36	459.322	463.053	405.195	395.707	442.873	438.363	399.132	401.88	457.868	460.972
HOF1	356.712	348.282	349.605	356.395	294.745	304.445	348.95	348.22	326.45	319.967	360.535	360.452
HOG1	494.517	489.505	417.74	420.597	481.165	480.91	404.015	399.158	492.045	503.025	422.905	429.317
HOM2	441.47	428.302	497.827	509.571	446.087	428.113	469.061	467.855	445.695	455.642	515.138	520.095
HOP1	141.248	141.49	116.85	127.127	144.14	130.254	92.86	124.623	151.812	147.505	113.672	132.793
HOP2	298.475	306.841	121.465	153.673	219.894	260.535	164.53	85.263	287.478	264.08	155.082	104.412
HOR7	294.795	298.475	204.98	208.32	292.408	253.16	222.238	193.678	294.273	303.96	218.357	226.268
HOS3	423.598	426.853	383.648	384.938	396.074	396.847	373.418	374.962	417.615	418.082	393.995	387.54
HOS4	379.202	387.717	364.336	359.11	344.74	350.538	359.5	363.033	380.043	366.714	363.163	362.24
HOT1	296.363	324.335	331.375	321.85	291.62	283.102	332.097	329.72	303.462	291.192	321.303	337.387
HOT13	459.663	457.145	341.748	327.887	439.625	436.327	345.43	341.643	463.085	458.33	350.812	341.81
HPA3	251.96	198.892	288.748	322.285	229.043	226.118	286.24	290.227	238.688	257.113	316.685	289.915
HPC2	398.298	412.582	368.712	371.99	353.933	357.83	372.405	360.23	400.793	396.887	366.863	362.01
HPR1	374.608	372.998	394.34	384.308	356.053	356.968	365.73	378.217	371.43	374.37	394.558	390.07
HPT1	302.847	315.357	529.535	533.582	420.075	417.632	532.898	532.898	341.712	326.067	536.41	535.489
HRB1	260.952	263.502	421.602	419.514	283.725	287.655	418.197	418.658	279.225	249.285	423.163	426.298
HRD3	412.52	408.41	387.017	394.132	389.176	382.303	385.783	360.84	411.387	408.743	383.108	380.632
HRP1	617.408	618.705	495.195	493.262	599.243	603.018	490.712	471.582	621.513	620.375	494.2	496.565
HRQ1	351.49	347.933	351.238	347.728	341.938	339.15	344.74	334.44	350.762	348.606	354.19	340.423
HRR25	495.31	498.392	483.433	484.2	476.105	485.359	470.71	463.822	496.947	496.762	481.625	483.32
HRT1	374.355	361.915	294.442	360.26	372.3	354.625	306.197	345.397	380.78	345.817	365.594	359.295
HSC82	636.717	636.072	628.515	622.987	636.858	635.178	624.005	632.273	649.493	647.783	634.227	628.003
HSE1	490.368	496.387	401.048	382.647	464.898	472.858	385.472	390.669	493.623	490.735	394.067	395.812
HSF1	386.523	397.428	391.365	389.525	363.09	375.14	385.604	381.232	400.56	394.702	387.317	385.972
HSH155	263.913	246.22	320.4	327.658	253.735	232.125	346.312	320.365	237.314	238.93	331.445	326.528
HSH49	224.85	157.303	339.36	330.662	236.727	258.533	339.59	346.129	226.702	225.113	353.252	327.852
HSL1	537.525	546.398	459.495	463.303	523.816	542.827	440.745	447.02	550.275	540.433	465.486	466.877
HSP104	641.075	641.423	470.02	463.91	627.143	627.345	485.375	477.07	650.09	643.872	480.475	477.413
HSP12	557.61	552.34	251.05	235.088	544.42	514.275	173.25	158.625	555.013	550.275	294.933	253.07
HSP150	646.395	644.398	577.678	574.4	642.28	643.565	567.158	565.4	659.955	662.543	582.278	578.99
HSP26	351.392	325.86	170.83	150.167	285.533	255.99	100.178	186.471	334.423	345.945	132.09	119.438
HSP32	108.862	124.665	135.995	124.972	122.417	106.545	113.01	100.9	105.27	110.502	109.623	97.588
HSP42	627.408	626.357	343.038	331.945	604.848	608.433	366.695	324.365	637.788	633.798	356.61	369.875
HST3	398.464	405.358	425.81	426.207	387.882	396.002	408.298	411.062	411.11	401.125	427.163	424.115
HST4	235.255	241.275	243.562	235.415	238.637	238.812	250.4	235.478	214.84	251.037	269.17	243.355
HTA1	447.57	434.655	563.518	563.808	431.692	424.14	565.308	561.082	440.315	444.25	572.125	573.683
HTB2	409.905	382.082	553.003	551.06	421.075	407.51	540.855	537.655	393.13	419.66	553.442	555.58
HTD2	168.567	200.567	268.86	295.082	171.135	213.045	279.075	271.32	182.697	158.148	288.423	293.175
HTL1	188.825	182.452	185.97	182.597	198.54	179.79	230.023	179.58	160.442	169.25	211.535	191.452
HUA2	163.315	72.765	196.35	200.567	119.552	123.945	221.352	196.2	117.108	140.748	224.82	208.88
HUG1	93.228	68	49.707	47.835	72.68	67.465	17.762	58.48	96.01	29.935	61.21	79.528
HUL5	358.205	367.168	338.827	333.639	346.155	347.495	321.592	327.03	364.7	358.993	337.387	334.877
HUR1	54.733	105.166	96.601	62.03	57.44	103.322	78.419	66.435	46.443	41.175	106.485	66.97
HXK2	522.913	507.856	581.81	582.548	522.185	517.003	564.94	569.195	512.77	535.84	588.438	589.757
HXT10	127.21	133.102	125.74	103.9	91.875	96.382	116.29	115.248	121.248	105.918	108.965	110.984
HXT11	110.12	118.863	148.54	145.805	110.46	100.695	154.942	136.357	120.347	119.037	156.44	164.76
HXT16	101.04	90.963	122.765	128.877	96.707	104.46	139.135	130.748	94.733	124.37	99.945	95.858
HXT17	89.73	110.427	104.145	110.293	125.28	93.945	157.09	117.947	121.075	126.535	101.108	85.433
HXT2	603.835	587.447	451.775	457.928	551.255	548.665	424.548	433.887	573.55	599.163	456.337	454.973
HXT8	124.483	128.322	160.62	150.843	121.94	115.483	165.9	163.708	130.287	149.338	157.995	144.485
HXT9	106.703	107.215	146.257	130.933	115.926	110.328	115.067	136.458	93.135	113.02	90.938	112.243
HYM1	385.577	393.576	291.855	283.575	373.368	352.595	257.4	272.205	390.288	393.455	248.265	280.062
HYP2	598.388	592.628	631.548	626.883	614.63	613.515	612.695	622.475	613.27	617.55	643.065	643.872
HYR1	445.447	448.923	455.48	457.288	461.365	445.312	429.728	439.715	452.69	457.733	464.147	465.47
IBA57	467.767	459.93	309.935	311.09	426.702	431.91	277.165	281.545	461.543	463.33	299.06	313.191
ICE2	349.316	348.185	394.028	401.678	335.847	343.262	371.377	370.466	340.353	355.113	396.322	397.243
ICY1	439.317	442.097	429.908	431.1	401.158	404.855	414.39	423.375	439.205	438.68	422.332	457.505
IDH2	563.808	569.44	487.69	488.095	579.89	586.345	457.73	464.673	572.243	578.817	493.56	497.72
IDP1	449.45	443.038	519.683	521.918	453.873	453.69	504.48	506.54	458.821	460.41	528.207	529.618
IDP2	580.938	591.183	156.555	180.75	558	547.398	170.185	149.178	605.043	582.278	147.775	191.067
IDP3	276.98	323.82	122.27	153.567	254.042	286.679	112.66	133.195	287.26	279.827	152.727	163.642
IDS2	313.425	334.955	350.463	321.166	321.16	305.952	326.56	331.743	341.645	355.29	343.227	334.2
IES2	410.982	426.533	397.37	414.952	416.598	404.295	417.215	421.335	432.942	391.91	416.082	422.165
IES3	391.707	391.858	430.225	419.64	384.562	389.733	414.245	419.413	392.02	391.688	424.317	414.3
IES4	343.767	339.335	385.648	374.245	328.719	336.817	382.45	370.466	344.64	348.657	387.8	371.43
IES5	383.382	383.24	359.54	397.595	364.905	381.075	414.778	402.14	391.688	362.21	406.74	402.465
IES6	304.18	318.74	343.575	349.68	224.803	262.345	379.366	344.217	316.267	318.717	337.902	353.41
IFA38	428.265	425.525	449.109	450.895	418.555	411.02	425.024	424.493	428.783	437.582	457.505	450.535
IFM1	309.795	319.702	307.322	302.02	300.072	303.224	296.305	311.585	302.84	302.825	311.21	301.965
IGO1	458.89	445.675	444.6	440.035	441.044	429.43	436.022	432.363	449.135	446.228	431.038	439.98
IGO2	414.188	406.558	345.738	329.895	393.485	359.671	340.457	342.59	405.732	401.765	365.965	328.49
IKI1	303.56	281.168	334.702	346.354	297.467	303.6	355.315	337.438	298.04	335.098	369.618	354.535
ILV1	317.342	314.315	507.653	515.112	361.447	365.447	477.438	496.225	347.87	337.995	512.273	518.663
ILV2	466.255	461.858	541.71	545.85	432.321	441.023	515.918	520.923	468.78	473.56	548.555	551.541
IMD1	463.62	461.79	454.363	457.98	483.77	475.69	428.7	429.08	472.928	480.215	444.185	454.567
IMD2	476.623	472.375	453.827	469.637	494.278	491.33	439.645	444.243	480.85	483.215	460.34	466.3
IMD3	487.529	484.54	532.903	533.28	509.485	500.348	511.277	514.485	501.386	505.21	535.15	536.108
IME2	394.533	389.433	179.9	189.515	329.72	339.545	166.05	193.19	379.968	371.835	192.507	176.118
IME4	398.853	393.645	278.223	286.255	377.15	364.303	290.637	268.822	398.565	395.955	280.94	279.33
IML1	344.543	360.113	361.845	362.488	314.663	312.964	349.202	355.952	347.736	342.023	361.058	354.988
IML2	489.392	492.158	372.075	369.541	498.858	504.158	343.653	345.875	510.582	501.67	371.341	382.585
IMP2	319.87	217.765	285.075	269.207	300.015	295.825	295.3	268.449	303.933	287.74	278.038	269.352
IMP3	177.708	166.493	373.39	382.398	166.31	234.502	382.473	375.913	159.44	137.528	362.4	376.438
IMP4	266.06	260.478	439.87	425.92	251.428	282.405	428.06	436.845	260.365	263.795	429.757	427.465
INH1	296.24	301.59	277.32	259.712	297.092	272.238	262.483	237.03	301.44	295.745	285.935	281.035
INM2	350.849	344.425	270.252	291.385	339.523	340.688	300.244	305.266	364.897	311.853	325.795	318.373
INN1	329.969	335.957	368.3	357.4	339.007	341.595	359.998	339.424	343.227	361.225	352.505	366.267
INP53	425.998	426.663	426.853	429.145	422.455	420.154	409.887	414.39	425.488	430.623	432.438	431.409
IOC3	301.548	321.192	393.178	388.645	309.142	326.493	359.47	369.215	325.795	327.595	380.345	387.327
IOC4	406.332	404.957	399.758	394.85	363.217	369.132	376.87	392.428	397.452	384.153	393.05	389.347
IPI1	286.155	306.025	330.375	343.355	258.533	270.597	343.504	356.053	296.18	278.251	352.097	337.507
IRA2	482.11	487.305	422.608	422.642	459.022	465.23	398.685	404.918	485.45	487.095	421.7	423.222
IRC10	241.423	223.04	142.8	170.255	190.3	187.178	190.17	180.082	199.767	210.287	178.762	155.207
IRC11	70.826	55.75	94.775	122.067	69.635	66.8	94.1	86.285	65.67	88.589	139.803	159.465
IRC13	131.868	114.692	172.165	168.567	115.61	125.963	160.782	162.488	123.562	136.74	176.423	177.605
IRC16	255.72	289.402	46.1	106.453	142.16	195.37	104.093	43.405	234.85	222.577	182.89	107.873
IRC18	132.475	96.578	137.735	126.715	72.77	85.263	86.132	107.927	88.975	67.655	146.545	103.157
IRC19	161.478	132.897	218.952	245.243	196.713	193.9	270.597	256.34	188.615	133.512	233.655	236.093
IRC2	36.612	26.453	82.728	75.584	56.097	39.3	90.88	74.178	57.69	71.672	84.615	60.975
IRC23	388.505	344.877	341.702	343.428	331.77	334.592	316.868	308.59	354.19	357.377	347.903	348.625
IRC25	253.865	291.192	351.293	335.775	303.957	308.705	366.748	323.335	317.697	325.652	351.442	335.29
IRC3	299.099	300.413	257.827	252.49	276.642	277.86	240.165	267.387	310.108	321.757	241.6	241.68
IRC5	387.1	391.717	397.173	398.507	362.772	365.041	384.798	397.363	379.945	376.486	396.395	393.94
IRC7	258.767	271.072	319.702	346.142	273.132	269.03	339.942	298.577	258.7	279.33	329.028	326.808
IRC8	337.965	343.099	391.232	391.707	274.498	297.803	358.312	347.905	320.752	328.803	375.082	386.635
ISA1	453.858	460.18	391.673	398.267	464.632	456.035	391.58	378.433	457.212	467.06	383.83	403.298
ISA2	422.3	414.295	391.717	382.95	424.725	415.668	329.368	360.623	410.887	423.637	372.142	387.408
ISC1	128.447	119.985	300.728	310.277	135.773	135.773	296.711	291.152	150.369	133.865	296.446	290.913
ISD11	340.748	344.035	322.89	313.425	340.77	311.938	324.44	307.398	342.155	347.236	319.337	305.255
ISR1	362.817	375.11	364.795	349.983	356.16	354.738	328.988	330.328	360.717	369.495	333.64	363.288
IST3	171.668	199.23	266.688	233.722	193.77	193.45	210.252	227.212	219.183	142.673	159.66	244.705
ISU1	551.195	555.812	460.283	458.356	546.685	542.308	437.435	432.28	564.352	564.798	446.57	469.913
ISW2	368.663	378.365	408.587	407.8	352.018	361.261	405.285	410.156	368.637	366.623	406.097	401.798
ISY1	359.86	378.118	383.565	371.465	337.015	334.725	383.555	377.582	378.738	363.773	377.26	370.793
ITC1	421.365	422.608	375.135	378.18	407.836	410.271	366.6	367.31	425.695	422.727	379.272	378.627
ITR2	382.618	381.62	431.54	437.533	384.332	391.336	414.495	424.627	385.16	384.212	440.905	440.86
ITT1	291.69	270.252	262.581	275.025	283.599	289.55	273.62	272.418	287.55	288.21	261.092	272.502
IVY1	351.815	345.692	354.108	361.405	349.483	343.017	334.012	348.345	350.895	338.595	366.07	360.93
IZH1	103.382	97.75	389.22	398.352	117.017	149.005	342.322	344.699	69.543	90.938	379.485	392.02
JEM1	276.47	282.957	380.548	378.147	264.98	279.298	367.688	361.995	286.945	294.188	375.91	371.635
JEN1	547.918	559.9	137.04	149.1	505.735	492.205	166.2	119.83	565.97	562.4	155.317	152.088
JHD1	302.447	312.375	328.79	315.817	308.95	306.032	307.308	322.494	332.947	315.983	336.03	310.576
JIP5	391.527	390.595	457.365	452.72	394.735	390.712	451.947	448.502	386.635	396.635	462.303	452.785
JJJ3	425.592	428.265	395.71	388.055	342.312	351.515	399.977	409.657	419.238	385.058	399.507	381.375
JNM1	288.847	292.993	284.778	275.34	268.03	257.556	315.602	284.748	283.26	287.817	281.855	256.288
KAP114	353.382	352.375	354.925	354.715	341.525	347.543	344.52	352.745	343.158	351.89	362.05	356.005
KAP120	419.49	423.397	375.533	376.803	403.32	402.14	367.317	376.64	419.502	420.877	378.96	369.457
KAP122	364.885	345.853	418.129	423.365	351.651	342.472	403.387	409.17	353.74	359.548	424.91	420.305
KAR1	314.36	314.709	347.305	339.025	274.212	272.905	337.543	328.337	292.595	305.725	345.377	336.785
KAR2	526.592	524.025	574.845	572.842	519.775	526.58	566.37	567.158	534.95	538.56	579.7	579.7
KAR4	354.385	365.62	287.498	267.145	336.17	320.445	294.793	285.533	360.53	358.933	269.113	281.472
KAR5	305.475	288.484	208.025	202.9	222.667	250.5	186.455	204.442	278.3	286.065	197.222	209.222
KAR9	335.605	349.572	317.597	312.312	299.15	306.23	299.347	296.973	336.775	341.565	327.648	307.632
KCC4	293.755	275.113	310.277	317.081	207.773	220.07	316.645	298.507	262.012	256.195	325.035	333.293
KEG1	373.938	357.543	362.343	369.146	374.74	339.712	351.945	344.312	358.933	380.345	390.62	362.097
KEI1	329.572	329.049	363.153	355.462	326.215	306.931	341.216	351.735	316.407	322.773	371.16	369.507
KEX2	389.855	399.977	413.062	415.303	378.272	375.09	391.175	396.265	396.055	396.055	409.84	417.57
KGD1	529.535	538.59	472.072	474.033	514.7	518.707	436.941	445.59	541.967	534.35	475.925	481.467
KIC1	364.995	376.603	381.342	393.675	351.053	367.25	364.965	370.803	373.752	378.96	384.077	392.165
KIN1	475.377	481.402	407.784	406.832	462.175	465.515	398.043	387.717	481.625	478.722	414.702	415.743
KIN2	404.358	409.113	406.13	412.365	380.053	390.712	399.185	398.577	406.683	408.097	418.168	414.45
KIN28	339.475	320.64	311.767	341.345	325.001	315.163	354.66	344.455	338.942	315.695	349.51	352.923
KIN4	250.363	236.655	377.875	379.202	215.16	219.202	347.778	351.925	230.412	232.5	360.806	375.363
KIN82	467.695	476.623	230.988	237.89	427.147	430.235	198.83	212.73	468.195	465.062	238.197	248.249
KIP1	283.495	292.28	344.674	328.975	252.547	270.815	339.337	334.855	293.175	288.288	343.702	347.727
KIP3	339.982	340.012	356.476	376.895	304.928	316.017	352.751	354.077	334.151	327.767	372.385	367.24
KRE11	427.845	429.098	343.767	354.004	412.496	419.455	331.623	338.072	424.347	431.233	348.077	353.007
KRE2	475.533	472.072	503.955	502.955	464.465	466.005	496.81	487.683	474.62	473.485	512.77	511.062
KRE33	145.377	160.715	475.738	474.033	249.755	256.467	464.09	460.31	198.457	194.618	471.603	470.278
KRE5	307.962	322.57	392.072	389.957	324.778	333.465	374.827	381.962	331.812	324.006	393.76	385.512
KRE6	522.467	524.903	482.55	484.757	516.278	513.775	448.211	458.892	534.35	534.118	487.155	489.79
KRE9	457.075	457.613	476.498	482.239	448.238	462.278	441.96	458.41	469.178	482.22	478.195	482.947
KRS1	475.738	458.555	567.058	569.015	486.655	478.555	563.765	560.648	471.755	481.625	576.315	573.358
KSS1	316.7	323.837	339.982	339.475	307.43	329.457	309.965	328.49	319.967	329.653	343.178	339.325
KTI11	248.38	215.501	280.562	268.173	251.275	225.39	302.217	276.377	257.113	260.54	281.947	269.632
KTR1	404.303	395.98	452.471	464.38	425.235	419.007	439.715	436.61	414.015	415.972	463.275	471.955
KTR2	436.808	444.288	261.16	259.935	439.501	430.95	221.692	257.366	458.055	462.892	253.935	265.395
KTR3	363.467	342.707	448.675	448.97	342.59	343.68	434.28	435.238	352.283	354.382	449.902	459.113
KTR4	506.15	502.822	465.47	464.605	486.415	487.01	437.09	451.6	504.968	496.225	464.688	465.938
LAG2	299.099	305.722	293.268	281.678	293	285.64	254.887	277.188	304.913	296.435	295.988	285.188
LAP3	419.78	415.74	418.43	420.485	409.413	408.423	391.462	395.707	428.83	435.33	420.798	425.31
LAS17	389.635	414.952	361.11	347.527	395.077	384.743	335.429	314.415	425.553	433.293	329.595	342.793
LAS21	373.17	379.35	353.722	367.54	346.738	362.517	333.093	335.375	384.87	387.211	352.641	372.95
LAT1	468.227	468.227	477.965	478	469.365	466.596	445.312	447.63	482.685	485.494	483.582	487.515
LCB2	458.192	463.54	485.817	488.707	453.822	455.173	457.38	467.035	466.428	473.038	491.01	490.195
LCB3	143.097	174.69	343.808	357.613	211.985	161.523	324.365	337.173	193.38	175.105	349.58	353.275
LCB5	382.305	391.673	292.46	301.46	377.87	373.864	306.25	296.579	391.14	396.075	303.262	295.533
LCD1	266.53	265.445	299.692	310.94	232.665	248.105	292.377	311.433	239.5	238.007	304.972	302.505
LCP5	262.022	259.228	435.28	443.038	278.293	297.92	446.55	453.728	259.283	215.192	445.108	445.63
LDB16	344.058	356.587	338.46	350.3	312.48	343.8	308.848	335.985	374.462	345.24	347.257	349.728
LDB17	217.12	183.363	301.635	293.594	197.702	198.54	279.11	272.185	205.42	184.688	286.457	294.135
LDB18	196.015	232.477	291.69	303.898	218.748	225.683	313.312	297.558	191.067	182.327	326.93	297.405
LEA1	320.942	322.072	278.772	269.022	294.697	287.41	305.428	303.972	297.72	311.762	276.355	298.67
LEE1	427.067	430.283	72.045	82.602	395.127	415.145	104.705	78.335	436.825	441.18	49.567	120.545
LEM3	182.042	153.905	397.48	401.195	189.915	233.58	404.482	394.153	177.664	155.59	398.392	401.265
LEU2	96.625	109.078	173.03	140.262	633.622	633.622	496.225	503.887	101.593	93.295	157.205	118.453
LEU3	392.3	403.575	356.712	364.515	383.993	384.798	355.148	351.462	404.005	392.45	348.858	361.058
LEU5	386.23	387.192	275.423	264.6	352.175	345.293	247.743	237.868	376.558	365.428	272.202	247.86
LEU9	280.868	304.625	503.543	502.255	335.985	317.01	459.342	465.786	315.033	325.96	503.5	504.968
LHP1	401.142	379.86	510.605	507.795	382.658	377.228	517.003	514.332	385.16	407.822	508.957	503.35
LHS1	363.099	355.882	436.04	434.655	347.023	338.072	427.98	425.502	345.327	354.887	438.472	433.705
LIF1	369.483	379.788	313.968	288.64	353.252	348.535	302.795	314.163	370.395	354.71	279.465	280.178
LIP1	363.847	342.752	371.21	394.028	323.403	327.06	352.93	362.01	356.18	369.25	377.087	405.62
LOC1	423.269	416.957	466.36	442.728	428.535	409.007	458.783	455.562	414.09	419.082	445.972	445.972
LOS1	369.605	368.3	425.998	423.668	336.817	347.425	413.857	423.142	365.965	371.612	423.637	413.608
LOT5	300.267	329.748	301.092	293.594	322.072	329.928	294.222	273.442	345.678	367.06	269.845	317.798
LOT6	225.227	203.632	244.41	230.085	216.5	249.08	245.455	264.303	236.309	208.27	242.995	253.935
LPE10	146.535	137.04	201.135	194.67	145.285	159.165	191.515	191.7	167.93	119.148	149.984	200.57
LPX1	297.64	324.668	237.575	240.852	283.365	292.77	263.96	258.87	340.972	341.923	276.778	225.113
LRC1	411.79	404.053	422.955	416.645	421.368	413.033	397.923	403.097	418.002	406.048	421.286	428.423
LRC3	361.36	359.762	421.85	436.653	377.118	346.275	429.028	414.954	354.626	351.22	447.312	436.173
LRE1	389.57	396.085	361.52	359.007	373.6	372.435	326.746	344.53	396.075	398.222	359.808	367.705
LRG1	292.049	289.248	338.905	336.04	256.762	276.18	325.86	324.44	288.715	278.637	333.423	340.803
LRO1	350.54	340.665	368.577	385.957	355.413	357.757	354.455	377.043	354.817	346.233	384.185	383.553
LRP1	378.632	387.935	473.488	466.962	364.863	361.658	470.942	479.25	364.826	348.975	466.012	464.02
LRS4	262.245	289.11	306.183	304.18	268	266.858	334.955	302.52	272.609	263.327	299.424	285.935
LSB1	491.858	491.519	446.16	444.967	488.195	492.035	439.348	434.77	504.572	509.39	455.077	438.472
LSB5	404.053	415.035	372.562	381.425	401.033	388.592	375.397	361.365	418.181	418.732	387.642	389.795
LSB6	333.002	346.241	264.413	264.225	249.166	275.955	269.849	291.892	309.875	317.082	280.875	278.75
LSC1	536.597	543.872	474.252	480.137	531.773	533.995	434.822	445.521	555.58	549.59	480.85	489.875
LSG1	363.847	353.92	450.507	454.79	331.994	350.804	458.27	445.06	359.523	360.6	453.613	450.425
LSM12	376.395	362.982	432.905	425.7	360.097	363.058	437.13	416.668	363.345	377.317	434.61	428.07
LSM2	302.303	304.695	322.998	296.04	293.39	278.337	319.005	310.231	302.325	304.956	314.438	302.738
LSM4	461.353	477.577	469.17	465.56	451.33	444.243	474.072	462.175	451.275	456.947	464.06	460.83
LSM5	263.132	266.176	306.99	301.945	256.34	237.03	325.785	286.477	277.173	281.175	312.592	302.363
LSM7	336.478	342.671	359.952	337.308	329.368	297.382	368.755	345.68	327.637	349.43	342.663	333.75
LSM8	226.71	135.297	184.072	201.345	157.668	152.76	199.58	186.053	160.665	192.322	224.707	208.602
LST8	211.463	202.743	374.898	395.423	269.095	266.34	360.342	366.455	281.142	257.697	400.507	387.642
LTV1	413.28	416.312	462.81	456.05	385.63	385.33	464.632	457.945	408.252	405.856	447.935	446.776
LYP1	414.155	404.761	427.45	439.785	376.495	388.847	392.705	420.038	403.683	423.109	428.913	440.329
LYS20	420.229	412.365	498.562	513.025	414.192	418.398	501.257	505.735	416.227	431.473	500.592	512.77
LYS21	434.59	423.61	512.805	521.815	412.281	424.502	507.76	513.653	433.387	440.45	518.905	521.065
LYS4	271.952	281.245	416.257	440.752	276.8	272.233	410.165	425.697	273.275	275.942	436.099	436.382
MAD1	500.595	509.137	375.043	363.348	472.67	483.595	378.562	356.5	502.7	500.37	373.36	359.197
MAD2	355.82	365.58	351.312	363.625	387.245	361.365	367.988	366.485	373.233	381.438	360.757	361.19
MAG2	341.048	354.788	375.275	383.79	298.178	318.417	353.984	370.245	334.738	336.195	383.275	377.425
MAK21	297.25	289.587	498.863	496.203	319.812	322.415	497.56	495.088	295.663	293.033	497.455	491.01
MAK3	254.819	252.087	421.145	411.272	298.222	268.822	420.857	421.706	284.327	277.955	411.11	426.025
MAK32	266.688	214.195	225.352	261.39	251.2	236.645	250.779	256.467	256.288	252.045	231.345	240.181
MAK5	246.405	178.11	441.09	442.065	217.82	231.535	436.327	435.79	195.002	193.418	435.512	433.062
MAL12	334.793	316.293	151.332	115.505	304.798	301.295	135.46	105.162	326.118	332.947	139.148	131.227
MAL13	331.273	336.04	198.218	223.555	306.278	325.268	193.615	212.835	339.957	351.486	216.403	237.38
MAL32	335.65	335.385	132.315	136.978	319.605	321.178	123.693	162.213	336.809	338.387	124.267	141.412
MAL33	463.555	460.632	184.865	194.023	447.913	452.27	157.55	204.11	461.132	460.92	192.11	205.233
MAM1	169.55	169.76	187.255	157.96	147.62	124.895	152.98	148.31	128.38	161.498	133.865	156.433
MATALPHA1	82.602	96.989	153.325	148.412	124.433	102.2	125.659	120.542	122.18	115.582	155.797	113.672
MBP1	411.195	415.457	391.065	379.911	389.733	401.822	365.53	378.272	412.445	413.608	382.673	380.385
MBR1	435.108	447.827	202.148	194.428	413.857	419.275	182.55	160.292	452.904	452.727	188.175	201.875
MCA1	484.418	478.668	481.028	481.119	481.285	479.993	481.392	467.19	483.154	487.155	492.605	485.714
MCD1	229.555	243.162	438.608	431.43	226.118	204.168	429.775	422.192	208.005	210.707	431.087	437.35
MCH2	118.64	77.68	95.6	93.517	110.089	75.5	79.47	122.803	78.468	90.338	106.485	73.7
MCM1	465.053	476.39	500.142	505.435	443.347	453.42	501.373	495.238	463.275	459.727	509.855	510.96
MCM16	335.97	351.523	312.775	291.66	335.1	315.845	312.777	297.84	340.174	341.212	267.815	261.368
MCM21	305.18	326.545	271.487	280.523	307.363	271.375	268.651	286.18	311.853	329.29	252.845	271.603
MCM3	331.33	328.686	401.875	410.34	326.014	341.125	385.825	388.915	345.817	332.321	400.575	411.605
MCM4	358.502	361.012	406.998	410.6	350.67	360.442	392.607	387.275	364.97	367.705	411.928	400.627
MCM5	398.267	380.983	386.493	384.865	362.197	359.548	375.233	373.798	383.173	389.257	396.77	389.803
MCM7	360.81	353.632	412.013	423.08	355.902	359.671	398.44	404.74	359.405	367.325	424.52	425.322
MCR1	539.023	540.505	406.757	407.472	515.808	518.08	364.725	359.81	544.217	533.303	413.485	429.685
MDH1	506.283	508	420.87	409.113	489.86	497.965	377.15	372.3	519.44	521.69	425.488	422.535
MDL1	265.895	261.05	404.002	412.173	258.192	256.647	393.401	393.98	263.018	236.438	411.678	416.993
MDL2	384.181	392.155	379.109	378.495	375.397	385.988	342.053	343.852	397.96	391.877	368.673	376.462
MDM20	319.295	333.788	439.785	441.09	326.89	329.303	423.805	432.683	323.367	333.043	442.83	436.938
MDM30	335.842	328.585	333.472	328.585	305.825	298.222	314.025	299.82	339.875	340.522	329.36	330.438
MDM31	368.075	370.19	251.447	270.877	368.262	373.465	242.65	248.968	394.762	392.25	264.413	269.493
MDM32	365.68	378.147	357.516	355.105	325.44	335.02	340.4	353.673	351.335	370.097	369.23	362.647
MDM36	255.46	264.225	290.665	288.365	213.225	236.942	270.767	268.25	244.55	203.938	280.593	283.303
MDR1	340.785	338.312	355.882	350.282	355.002	360.342	344.6	339.733	358.755	350.546	361.595	359.618
MDS3	490.75	505.178	409.433	412.88	479.195	486.9	391.08	391.462	505.648	501.787	415.038	421.423
MDV1	404.207	401.558	367.853	357.64	359.83	362.65	332.27	344.788	392.7	386.688	359.347	363.685
MEC1	376.895	382.733	325.63	327.78	366.405	364.267	313.4	319.45	379.238	379.272	313.463	319.212
MED1	330.257	337.384	370.915	350.725	310.175	328.762	337.648	353.832	331.785	327.44	374.975	350.038
MED4	408.207	412.675	329.31	313.355	360.05	341.233	308.68	341.895	406.587	406.472	333.293	324.522
MEF2	330.3	322.72	300.865	297.793	310.04	314.37	294.373	289.01	320.71	321.349	314.762	331.577
MEH1	295.26	315.935	358.474	340.632	311.164	296.36	363.805	353.918	296.457	274.822	352.923	375.392
MEP2	154.912	124.483	204.025	209.657	214.895	170.273	160.195	201.118	169.25	151.468	215.045	224.82
MER1	92.072	84.575	95.218	70.605	80.007	84.552	99.11	84.552	55.4	70.218	69.345	117.595
MET1	271.465	274.83	240.415	251.302	307.012	299.555	275.11	241.436	302.433	288.531	271.723	258.248
MET10	340.457	323.95	340.825	347.19	323.725	327.935	310.175	315.29	331.62	330.438	342.775	339.09
MET13	267.623	303.56	315.935	341.852	232.755	264.255	278.235	280.368	299.567	307.632	334.935	322.666
MET17	274.43	275.535	447.61	450.525	404.279	407.71	425.024	432.005	306.43	324.337	451.505	453.52
MET18	397.76	399.091	407.337	408.623	381.075	378.562	386.66	391.58	397.283	392.548	404.673	404.577
MET2	283.428	247.665	178.887	201.023	238.885	254.042	169.873	209.555	225.84	240.977	175.623	162.023
MET3	349.868	345.009	321.877	333.6	360.147	371.35	280.895	290.9	358.327	358.755	322.815	330.467
MET30	278.897	293.972	309.98	318.085	255.752	276.76	286.396	301.558	293.995	288.173	309.28	312.229
MET31	126.935	142.507	296.665	312.643	185.805	176.64	323.017	315.933	175.532	166.387	299.875	337.718
MET4	390.257	403.858	388.502	393.283	381.42	390.188	387.582	390.895	408.98	412.51	403.965	395.301
MET7	363.553	364.64	400.812	408.296	367.505	351.643	403.234	391.6	358.303	368.548	412.796	400.903
MET8	285.132	276.01	227.782	224.85	232.967	218.485	231.248	189.515	282.647	285.727	196.267	192.72
MEU1	344.877	326.2	449.548	443.01	327.095	324.837	432.592	425.825	322.905	345.744	450.87	450.595
MFA1	76.748	94.727	88.56	107.98	90.465	80.79	50.58	84.46	85.082	92.535	101.822	91.052
MFA2	40.65	48.218	61.935	46.1	39.557	56.403	31.119	42.115	71.743	66.705	39.275	60.853
MF(ALPHA)1	193.023	166.62	177.03	147.25	166.923	148.51	133.655	166.31	197.183	235.233	140.407	104.493
MGA1	498.225	516.68	169.428	186.675	440.373	466.077	183.461	170.993	508.957	508.675	162.667	171.715
MGA2	390.918	390.485	416.957	416.158	356.968	364.031	401.442	404.236	379.702	386.127	418.257	410.04
MGE1	455.745	457.98	505.954	492.755	451.17	440.373	497.4	499.458	453.22	448.192	509.66	499.597
MGM101	479.165	457.365	457.498	457.71	442.123	447.63	461.595	449.09	478.502	461.712	460.92	462.447
MGS1	208.725	205.447	303.153	290.656	192.293	233.055	297.71	295.025	205.071	194.974	281.767	284.028
MHP1	408.248	413.025	393.869	408.94	388.665	390.895	369.468	382.658	417.53	416.765	400.06	411.457
MHR1	411.6	408.94	387.969	380.36	408.238	399.059	387.533	356.827	414.895	398.082	388.655	391.38
MIA40	540.505	540.768	455.565	454.103	506.717	507.92	447.343	446.207	533.067	521.572	462.66	461.875
MIC14	201.452	230.762	272.73	258.767	223.715	190.06	267.13	262.483	237.314	236.285	276.192	250.407
MIC17	492.592	481.803	452.962	451.585	482.998	481.165	406.605	429.815	504.155	512.072	449.325	449.043
MID2	449.217	450	399.125	400.235	418.815	443.228	369.942	373.798	444.783	463.825	378.832	376.065
MIF2	406.475	419.447	329.81	324.335	379.97	383.49	341.308	318.28	410.91	405.558	316.114	320.245
MIG2	185.327	195.968	434.049	434.975	205.215	216.735	392.127	414.085	196.322	243.42	421.286	438.222
MIP6	112.595	104.767	165.369	165.928	112.74	100.055	165.208	163.858	92.078	107.59	149.984	156.82
MIS1	407.19	381.957	505.863	510.438	369.69	377.91	494.322	491.9	396.56	401.188	509.535	508.555
MKK1	440.74	455.79	374.65	363.587	437.163	440.745	358.745	361.261	453.52	461.56	363.83	360.757
MKS1	387.935	385.775	359.67	379.413	361.28	371.06	357.605	371.988	396.13	397.63	382.03	369.27
MKT1	462.637	461.817	517.24	516.74	458.483	464.36	498.303	504.48	469.865	470.239	521.803	518.55
MLC1	498.863	482.635	489.783	491.171	477.245	480.175	494.278	480.91	494.2	490.05	496.947	501.576
MLH1	229.762	235.415	293.145	296.183	260.108	266.67	278.928	272.377	238.415	210.565	291.37	278.98
MLP1	455.48	464.605	471.658	466.617	432.88	439.313	469.395	468.377	452.785	448.535	468.78	462.892
MLS1	399.845	437.423	122.192	111.58	392.472	380.295	98.456	110.192	446.488	436.938	91.775	108.282
MMM1	371.99	379.558	351.115	346.67	358.325	376.942	330.837	346.043	375.605	360.38	370.05	354.788
MMP1	167.675	125.875	311.483	323.592	262.214	300.155	298.222	320.493	155.207	137.895	320.637	305.012
MMR1	392.923	396.493	462.637	464.585	399.108	396.73	437.79	431.502	390.526	393.618	460.41	460.515
MMS1	275.98	302.79	393.903	395.71	284.315	301.52	369.592	386.618	275.865	288.37	393.72	389.665
MMS22	272.92	285.505	291.66	290.5	273.442	266.555	286.855	287.097	295.595	272.702	292.575	288.035
MMS4	326.438	329.273	256.858	249.363	296.232	302.32	276.048	270.82	328.33	334.25	256.225	252.305
MMT1	299.81	250.035	358.791	357.072	251.2	240.645	315.858	340.186	251.465	249.248	344.985	365.248
MND2	342.175	333.133	270.165	262.993	317.608	318.493	315.712	283.17	342.87	307.438	273.033	258.728
MNI1	264.473	237.67	352.525	345.152	254.933	244.952	343.752	348.855	240.125	220.365	355.07	361.502
MNL1	303.875	320.972	390.27	405.233	333.688	352.93	372.652	384.65	330.615	337.45	393.62	399.733
MNN1	257.038	271.51	470.08	467.767	217.395	229.745	439.688	435.45	260.99	242.605	471.785	470.278
MNN10	386.248	376.214	456.05	446.607	368.842	366.637	457.567	451.17	381.572	390.033	454.35	447.967
MNN11	307.298	276.885	409.113	409.955	307.308	294.373	395.077	398.808	309.212	317.252	406.885	404.577
MNN5	383.985	376.11	450.852	456.683	367.688	370.777	431.158	435.885	391.972	377.395	449.54	460.375
MNP1	372.728	373.115	377.933	381.515	375.885	383.095	377.55	340.283	374.796	379.588	385.183	406.865
MNR2	511.683	521.815	382.777	384.375	500.165	502.352	351.373	363.175	518.332	516.895	383.577	389.007
MNS1	360.863	351.072	335.06	348.067	341.697	357.384	325.688	329.498	377.44	373.36	347.815	349.43
MNT3	329.243	338.975	370.19	371.864	335.058	342.535	332.055	358.325	350.965	339.745	372.98	365.089
MNT4	358.111	361.702	262.13	285.132	335.903	329.73	248.968	261.945	354.745	354.642	293.485	257.697
MOB1	415.675	417.332	386.562	367.592	411.784	408.05	353	355.195	422.028	427.517	378.29	386.982
MOD5	202.195	191.723	295.26	301.967	183.477	166.125	299.347	297.467	206.108	153.877	285.095	293.69
MOG1	184.072	167.153	213.985	241.16	185.153	189.108	262.799	228.9	216.205	122.925	246.245	275.188
MOH1	122.567	97.323	157.354	148.012	134.303	111.585	83.68	156.496	129.815	106.875	115.582	152.445
MOT2	461.54	460.283	426.663	429.227	420.42	427.262	415.4	413.31	452.904	466.621	434.727	428.618
MOT3	393.582	402.132	439.059	429.373	370.548	395.635	422.918	409.675	391.93	402.978	431.356	435.41
MPH2	310.832	275.697	173.832	172.532	205.752	182.657	158.352	134.438	257.183	262.105	144.322	192.952
MPP10	400.36	401.767	480.155	480.768	399.059	396.94	485.342	479.452	411.748	393.979	479.168	474.62
MPS3	282.452	300.788	376.71	374.608	243.303	247.91	370.707	369.132	285.727	284.363	376.45	374.445
MPT5	420.63	428.382	425.405	424.41	395.545	414.445	396.219	402.852	426.58	429.975	417.599	421.385
MRH1	414.565	401.352	565.947	565.048	406.132	401.222	518.08	522.68	405.653	430.865	567.41	570.367
MRI1	308.353	284.695	439.96	439.08	317.12	321.222	430.53	429.728	292.012	303.96	440.923	439.155
MRL1	402.3	399.091	306.103	313.397	383.837	373.368	267.604	294.273	412.815	410.175	321.087	324.006
MRP1	284.24	282.405	351.815	342.175	298.947	297.71	321.355	344.903	282.613	302.505	383.477	350.575
MRP10	312.49	313.918	332.44	314.671	305.485	292.408	331.043	312.914	311.947	314.619	330.998	314.225
MRP20	364.303	378.798	356.476	358.072	370.971	381.445	326.746	333.558	380.345	368.925	351.327	356.215
MRP21	375.067	364.995	339.36	323.499	358.745	363.433	355.264	343.982	370.618	359.735	342.793	352.858
MRP4	401.986	410.863	419.64	428.765	405.155	401.303	381.858	401.373	408.377	413.41	433.345	440.565
MRP51	476.915	472.04	407.14	419.89	461.327	453.192	418.403	417.123	462.752	469.8	430.12	419.538
MRP8	559.04	559.005	384.322	375.227	544.875	535.9	362.64	395.842	560.73	555.722	407.105	380.882
MRPL11	427.048	434.445	395.804	381.683	396.01	394.46	368.631	374.721	425.012	434.155	392.298	389.712
MRPL15	403.523	383.91	354.715	363.812	374.86	374.315	329.447	341.805	395.892	380.299	360.988	368.373
MRPL16	427.892	408.882	331.223	327.423	401.875	402.233	335.429	358.229	425.502	381.572	360.053	375.3
MRPL23	391.27	371.792	371.99	363.44	399.059	377.451	339.455	320.905	391.38	382.895	375.565	374.715
MRPL24	403.283	399.345	357.712	332.385	383.788	384.685	341.785	345.43	401.962	389.525	348.587	359.405
MRPL27	340.397	346.502	301.183	315.09	340.921	345.43	350.322	307.985	318.825	322.275	338.034	354.382
MRPL28	312.4	317.817	272.92	283.73	305.235	325.316	316.408	231.06	323.572	296.727	326.252	266.007
MRPL3	427.772	426.982	398.709	390.52	412.33	418.398	388.512	366.637	425.405	433.245	400.903	409.855
MRPL32	409.587	402.38	370.37	355.942	414.245	405.695	365.447	365.002	402.533	417.926	366.632	359.735
MRPL33	272.868	267.523	285.18	259.228	261.733	241.023	291.252	275.665	268.228	257.183	285.188	275.567
MRPL35	347.19	344.288	349.435	340.785	345.189	344.629	330.305	330.743	350.462	346.873	365.361	342.558
MRPL37	173.64	184.472	291.426	292.692	211.232	203.79	337.783	293.579	203.938	189.703	324.705	306.923
MRPL38	347.382	329.689	378.798	369.192	354.925	341.618	357.212	338.619	346.935	359.847	386.688	377.605
MRPL4	322.428	322.851	340.68	356.825	345.123	330.743	300.81	327.648	352.097	347.955	343.298	340.27
MRPL40	423.598	422.955	355.165	342.234	404.34	399.199	341.525	355.902	416.125	421.359	348.82	346
MRPL49	357.88	327.033	358.025	348.895	361.81	345.993	318.405	350.312	349.965	324.998	333.748	364.433
MRPL51	397.165	399.235	382.555	404.022	422.87	405.517	389.298	411.517	426.67	411.285	414.84	416.355
MRPL7	167.202	193.363	366.298	365.798	239.423	208.517	357.27	359.27	177.045	205.42	365.085	375.238
MRPS18	390.806	375.47	446.873	436.001	407.34	401.033	441.575	431.751	390.975	375.673	454.842	454.188
MRPS28	406.087	407.928	399.1	391.727	399.645	388.275	376.82	379.21	410.4	393.825	406.097	395.73
MRPS35	389.01	390.264	370.127	356.465	383.123	371.858	324.715	339.817	373.36	390.862	364.97	366.18
MRPS5	449.853	438.045	327.363	335.33	419.26	403.732	300.86	321.545	435.24	426.281	329.29	347.554
MRPS8	407.337	395.665	425.493	415.457	397.595	395.056	402.6	396.493	392.048	392.154	422.738	424.906
MRPS9	424.295	411.8	439.928	443.244	411.96	414.923	411.375	413.377	426.298	415.759	443.032	446.776
MRS1	300.728	309.702	296.735	314.235	311.834	284.102	253.335	284.375	320.518	312.243	290.85	316.75
MRS2	319.35	323.433	286.85	300.505	311.48	285.68	288.19	272.5	313.63	335.582	310.532	301.608
MRS3	90.73	128.018	377.115	385.832	120.365	119.627	379.045	357.483	107.151	128.678	381.466	392.837
MRT4	224.553	194.798	498.605	496.845	310.085	295.102	495.905	492.92	188.175	211.811	504.692	492.197
MSA1	374.127	396.715	369.416	369.285	344.903	367.188	327.341	331.269	388.67	389.803	370.665	374.771
MSA2	344.301	359.163	340.457	366.94	306.032	328.49	345.212	328.005	348.702	366.07	357.895	367.012
MSB1	358.072	349.613	396.795	403.858	294.558	301.645	385.955	391.78	344.48	353.7	400.575	396.322
MSB2	354.512	362.197	445.262	449.43	333.812	367.505	417.015	425.002	368.408	389.4	444.582	444.993
MSB3	477.91	476.775	299.06	286.692	453.155	458.837	284.342	300.86	480.12	463.863	292.832	297.115
MSB4	379.35	375.9	311.375	307.315	385.923	381.962	307.17	310.772	385.374	380.525	317.595	305.09
MSC2	374.423	376.48	366.755	367.44	359.65	362.65	336.915	335.594	383.347	384.602	359.085	358.783
MSC3	468.442	481.195	407.84	404.877	442.027	444.76	380.053	389.8	476.377	475.16	399.033	402.695
MSD1	291.092	294.707	287.685	293.268	297.358	297.173	293.567	294.153	299.413	285.96	292.275	311.567
MSE1	389.234	381.236	254.735	250.252	384.53	371.572	236.141	227.852	389.514	397.192	256.837	250.322
MSF1	371.683	368.616	269.587	249.39	371.795	363.533	274.605	256.647	376.298	357.442	255.954	293.995
MSG5	409.812	413.892	322.31	336.478	402.53	416.118	320.598	313.678	424.793	427.967	331.46	337.257
MSH1	218.58	230.49	307.24	296.988	210.145	219.317	298.178	311.938	230.827	220.74	305.457	301.098
MSH2	369.803	352.733	387.969	394.465	358.567	364.805	378.763	396.38	365.248	367.4	397.86	394.275
MSH5	341.748	347.365	240.595	240.977	326.455	315.658	233.792	247.338	338.387	346.822	240.015	225.545
MSK1	390.52	389.342	342.882	347.148	384.928	380.575	342.303	335.079	389.433	391.613	359.248	366.82
MSL1	286.812	277.853	296.908	286.121	310.772	265.678	273.71	271.25	288.423	264.585	247.985	261.092
MSL5	359.608	361.845	396.276	408.743	376.315	376.525	383.397	396.002	381.392	378.29	399.418	404.97
MSN1	381.892	391.419	312.49	326.665	355.952	366.812	289.55	304.445	374.602	371.945	329.653	301.762
MSN4	375.822	364.01	372.048	360.556	317.163	327.095	303.877	315.602	354.267	374.038	373.452	392.142
MSN5	457.515	462.278	439.059	441.685	448.678	450.973	424.325	428.95	459.113	459.192	443.735	439.522
MSP1	345.93	336.605	326.53	297.575	341.355	332.196	289.265	283.705	344.83	329.595	305.822	322.597
MSS18	319.05	318.4	282.873	285.89	227.14	261.945	239.023	252.793	302.015	284.1	290.295	262.43
MSS2	314.09	297.135	241.921	250.685	261.387	289.18	276.377	221.153	305.517	268.925	240.125	248.249
MSS4	428.155	434.975	422.548	423.877	400.86	400.91	400.465	406.132	423.767	427.05	423.098	426.722
MST27	392.6	385.493	240.977	224.735	365.661	370.707	231.06	220.79	395.983	389.803	200.83	260.69
MST28	385.315	380.815	239.09	236.357	364.553	363.673	235.03	261.505	386.947	391.984	285.727	278.3
MSW1	177.137	162.297	296.572	320.555	251.845	233.382	268.545	284.558	230.642	173.069	284.803	315.435
MSY1	323.388	302.473	288.23	298.748	311.705	293	282.33	282.33	283.849	299.98	296.18	276.238
MTC2	289.52	308.41	312.623	294.795	341.16	330.25	294.4	273.662	326.988	313.522	312.168	318.77
MTC3	332.467	322.125	311.173	303.717	327.03	311.938	350.007	340.4	339.525	320.108	327.648	324.165
MTC4	388.845	392.483	338.603	340.29	356.762	367.382	328.945	332.895	388.735	381.752	330.985	343.39
MTC5	347.175	359.723	363.348	371	354.493	356.317	348.998	359.548	356.05	345.197	363.37	376.242
MTC7	285.18	335.21	302.683	260.952	281.408	250.5	277.725	282.085	238.007	316.058	307.438	233.428
MTD1	350.849	356.825	375.38	382.082	381.173	374.815	377.91	377.733	369.457	364.507	393.4	382.895
MTF1	335.353	334.478	300.468	307.33	310.745	312.9	290.9	321.908	319.707	310.918	308.257	299.98
MTG2	275.79	256.425	224.553	254.243	224.362	248.278	233.58	234.502	240.593	235.365	219.26	239.812
MTL1	403.381	416.468	299.252	304.695	372.652	399.88	286.543	276.25	420.267	421.7	281.035	279.665
MTQ1	336.425	314.142	273.702	277.985	339.156	351.053	287.472	299.15	343.585	336.785	281.142	305.788
MTQ2	189.077	202.537	361.599	359.86	186.75	204.96	368.631	370.777	250.145	225.42	362.73	364.105
MTR10	363.44	372.354	386.283	378.405	361.725	353.832	351.598	366.913	366.841	377.027	385.512	377.572
MTR4	293.594	271.347	475.627	475.533	270.668	278.293	476.572	472.125	250.19	275.496	480.475	471.868
MTW1	372.562	392.595	328.281	297.948	371.364	352.545	284.261	312.577	387.909	387.925	300.495	306.608
MUB1	380.548	383.79	407.589	401.269	368.135	360.097	393.892	403.898	374.445	383.77	416.702	405.755
MUD1	574.1	578.16	286.058	279.902	562.065	566.773	261.865	289.212	581.957	584.842	312.78	288.288
MUK1	485.655	492.755	341.597	329.625	468.28	465.72	324.285	327.905	487.358	484.95	347.994	343.731
MUM3	54.355	54.466	146.395	118.487	64.355	43.685	111.422	139.16	60.567	65.838	103.052	151.985
MUP1	417.215	406.345	475.92	474.398	437.967	442.217	449.695	456.233	402.189	414.84	478.002	478.11
MUP3	78.517	105.627	224.882	235.255	89.145	68.665	230.618	188.965	95.375	78.303	205.605	214.127
MUQ1	134.352	169.19	423.058	428.18	248.295	230.15	439.538	422.02	172.477	206.005	430.983	429.757
MUS81	333.257	356.92	238.615	229.34	308.413	310.24	240.619	250.998	347.342	353.152	236.093	226.502
MVB12	277.853	276.868	250.772	242.204	236.942	232.937	248.712	242.125	262.848	290.087	230	249.145
MVD1	363.325	375.94	478.874	480.002	379.683	389.048	458.43	464.947	386.015	378.627	476.928	487.155
MVP1	410.03	419.77	380.36	377.717	395.842	390.895	373.697	368.765	410.235	404.673	383.245	375.815
MXR1	364.088	366.587	408.41	389.692	397.25	380.94	415.345	410.725	351.6	354.817	407.888	379.822
MYO1	419.245	424.5	429.02	420.462	397.363	401.742	422.637	420.42	418.03	419.357	425.623	415.197
MYO2	393.283	392.778	483.23	477.363	378.335	376.788	469.445	472.433	383.967	389.555	480.68	476.928
MYO5	451.523	454.077	469.862	468.219	445.438	450.26	452.993	456.558	459.69	459.155	471.053	468.469
NAB6	551.378	556.54	415.502	418.43	520.163	524.308	410.02	404.168	552.81	547.312	423.993	424.317
NAF1	279.035	298.55	433.133	435.508	300.7	316.03	436.845	427.1	287.791	307.728	422.52	425.659
NAM8	373.115	365.185	386.1	389.668	339.243	336.386	344.14	357.384	369.33	372.288	392.608	396.788
NAN1	342.58	310.143	488.05	489.68	304.897	314.778	475.993	477.027	310.308	335.175	484.647	484.062
NAS6	375.9	359.32	363.625	353.25	377.91	379.002	316.325	355.077	370.077	374.885	365.288	363.539
NAT4	52.608	106.825	158.535	180.458	53.474	75.765	172.142	172.308	88.215	71.203	163.123	138.137
NAT5	423.858	414.875	470.778	462.637	419.83	426.702	472.67	469.81	430.182	432.33	485.69	471.925
NCE102	620.95	617.128	536.795	542.227	585.275	595.253	502.925	523.438	625.368	631.555	550.9	553.61
NCE103	426.035	423.293	305.475	287.755	458.637	437.72	271.053	299.462	424.478	450.397	324.225	297.822
NCL1	377.03	371.683	494.76	498.392	383.229	382.658	496.125	490.712	379.782	372.12	499.837	499.04
NCP1	403.671	394.445	497.107	509.017	388.749	409.947	482.998	485.375	418.528	432.095	500.225	502.887
NCR1	322.57	322.428	334.925	329.569	338.852	336.238	293.925	308.95	335.098	310.275	330.587	346.219
NCS2	69.56	61.883	337.72	354.512	119.627	128.165	336.24	352.305	63.397	60.455	364.105	327.407
NCS6	362.023	334.793	362.78	383.592	341.855	361.748	369.868	358.377	355.29	355.76	367.663	373.36
NDC1	387.017	373.972	425.525	442.805	364.091	376.315	407.71	419.293	386.724	392.895	433.765	440.445
NDE2	442.065	456.382	125.282	112.862	397.795	384.487	99.795	102.97	461.058	445.63	114.41	148.825
NDT80	266.637	274.75	142.705	131.81	232.445	237.904	147.115	127.722	267.007	280.205	129.77	123.468
NEO1	402.185	400.812	383.425	382.475	386.212	390.5	356.6	348.95	407.998	408.33	383.173	372.98
NET1	411.548	413.38	485.058	484.27	405.548	410.812	474.24	471.707	409.67	417.615	484.472	481.748
NEW1	349.53	348.78	540.118	539.732	375.14	377.118	525.42	528.638	351.743	368.283	544.267	544.658
NFT1	297.167	286.775	234.767	234.395	218.64	242.715	222.278	232.755	284.158	289.163	236.113	230.873
NGG1	390.303	390.42	413.527	410.982	356.225	362.207	412.262	408.007	384.212	375.869	413.08	412.06
NGL1	333.875	329.689	288.08	276.01	319.852	277.188	268	290.062	316.808	327.827	314.38	300.142
NGL3	196.35	210.387	149.743	177.977	152.588	185.805	182.213	177.955	193.86	207.28	184.428	155.998
NGR1	507.592	521.055	411.93	409.772	488.695	494.845	383.01	387.017	517.181	517.668	407.805	423.098
NHA1	419.538	419.49	419.82	421.876	412.195	415.995	409.007	414.245	423.12	421	415.533	420.065
NHP2	343.48	324.515	515.16	510.105	376.15	358.905	506.688	501.605	326.495	343.717	514.317	507.658
NHX1	419.565	425.998	423.668	423.45	414.778	415.145	380.92	390.275	425.783	431.916	420.091	427.05
NIC96	421.85	415.065	432.805	424.903	400.767	392.52	422.02	424.548	410.099	410.858	434.502	420.91
NIP7	91.233	100.197	430.69	427.371	221.692	168.303	434.392	424.202	114.005	107.108	434.64	417.8
NIS1	499.683	504.022	381.243	387.63	487.885	498.303	378.433	371.23	506.108	509.98	385.538	393.76
NIT2	356.712	355.423	237.67	238.475	338.947	319.098	248.312	247.597	345.24	344.277	227.873	229.518
NKP2	241.275	264.473	233.665	242.84	203.97	250.955	251.428	235.75	298.438	286.14	253.233	292.722
NMA1	415.303	410.643	412.013	413.892	401.47	406.845	393.555	390.978	418.331	424.94	413.553	409.777
NMA111	341.345	329.365	444.727	447.464	333.327	340.457	431.842	433.31	337.56	354.535	448.965	447.312
NMA2	344.387	362.608	337.72	354.627	350.514	347.197	303.45	324.49	368.252	353.452	358.957	358.243
NMD3	360.707	322.158	497.918	504.157	344.525	322.113	490.928	495.152	330.985	353.78	503.11	501.787
NMD5	383.092	384.938	428.939	428.808	379.262	373.212	412.485	418.787	390.569	394.2	425.215	426.595
NNF1	112.36	113.33	287.545	337.965	165.683	142.255	312.35	312.795	149.338	129.725	324.45	346.365
NNF2	403.803	402.908	392.395	397.923	377.438	380.147	381.075	373.235	391.877	394.96	399.887	389.555
NNT1	284.097	273.02	440.028	448.923	309.06	284.395	436.21	451.1	304.405	292.062	454.634	459.25
NOC2	233.267	256.913	477.072	475.92	297.71	284.875	468.85	473.69	234.007	233.585	479.493	472.53
NOG1	156	152.798	515.298	516.145	311.41	287.59	510.185	508.858	169.123	169.01	513.747	511.63
NOP1	372.406	372.998	577.165	576.263	437.41	423.452	569.712	567.668	394.067	405.62	576.938	579.962
NOP10	147.485	166.037	244.588	227.782	155.845	149.713	266.67	239.54	154.875	158.438	243.99	231.165
NOP16	407.472	409.642	489.86	482.925	408.73	397.035	499.499	492.365	383.045	412.212	484.293	485.097
NOP2	325.053	331.295	483.893	483.96	351.945	337.093	486.023	478.303	324.925	333.873	486.89	480.776
NOP4	317.64	314.478	482.635	491.317	322.507	341.938	502.515	494.48	332.325	295.717	488.038	483.377
NOP7	401.363	369.395	521.748	520.215	374.68	366.98	523.77	520.553	370.649	383.279	521.952	516.465
NOP8	99.338	98.909	389.452	395.877	103.237	109.095	396.098	404.993	86.235	95.65	397.283	383.673
NOT5	488.05	493.035	451.65	444.727	470.012	470.77	430.147	430.632	488.652	485.42	446.272	444.224
NPC2	509.752	519.683	472.375	473.488	501.87	496.777	439.625	455.64	523.207	530.005	476.462	476.43
NPL3	523.04	523.577	549.985	548.168	521.49	534.558	543.99	542.827	543.245	551.2	550.477	552.195
NPR2	322.483	330.82	321.207	296.538	326.014	323.938	293.197	284.785	331.46	315.907	296.78	303.988
NPY1	334.69	323.52	391.717	390.14	337.166	316.108	381.605	378.73	339.815	344.705	404.902	392.895
NRK1	258.195	282.29	343.533	358.277	270.82	252.649	332.306	359.95	303.743	245.305	334.877	353.452
NRM1	376.603	372.048	427.403	427.158	334.652	372.2	403.732	399.61	381.188	394.303	426.05	447.585
NSA1	318.837	290.26	444.082	450	323.597	302.152	445.265	443.347	300.865	280.593	444.45	445.16
NSE1	360.283	330.375	314.892	336.425	341.63	356.887	316.473	305.158	360.952	361.33	313.668	330.405
NSE3	399.14	394.935	337.65	345.043	392.428	379.97	352.844	349.97	394.571	396.54	363.72	344.64
NSE4	198.303	254.032	329.418	295.663	236.495	209.127	315.43	298.562	197.95	229.518	295.065	283.5
NSL1	368.168	349.373	285.335	324.866	328.452	339.455	329.74	340.466	367.4	345.377	334.423	353.7
NSP1	422.3	425.7	480.002	480.938	422.722	424.005	466.705	463.705	424.906	434.475	478.722	479.854
NST1	443.553	459.118	428.127	437.483	420.545	425.235	429.489	421.947	447.585	436.118	438.363	436.975
NTF2	459.118	441.21	509.857	506.173	466.615	444.875	496.985	487.488	453.78	467.382	519.675	513.923
NTO1	488.02	496.442	327.9	324.668	421.308	429.126	307.985	330.918	475.56	478.245	338.235	317.925
NUD1	115.29	110.12	355.935	364.735	129.442	131.782	343.038	343.68	91.513	129.998	353.275	364.99
NUF2	307.789	306.42	352.678	329.219	285.855	296.158	335.793	325.358	294.882	303.31	339.066	314.438
NUG1	417.127	398.695	489.587	487.397	399.273	393.238	484.517	487.01	403.837	415.533	491.06	486.065
NUM1	508.308	518.085	499.555	497.586	489.215	495.355	499.853	493.092	512.44	507.495	500.467	496.947
NUP100	301.956	307.962	443.038	451.31	323.094	316.954	440.865	436.415	313.668	308.05	448.715	449.975
NUP133	372.52	363.153	419.886	420.63	359.092	354.215	403.32	410.4	365.594	364.652	425.165	421.012
NUP145	390.59	389.81	449.43	451.367	390.33	381.42	435.658	441.7	389.092	397.452	456.887	455.347
NUP170	408.587	408.248	456.325	462.278	390.735	395.707	437.609	445.825	403.17	411.635	460.507	457.645
NUP2	327.363	349.332	461.493	462.062	324.403	352.852	445.498	447.393	342.923	341.1	459.765	468.077
NUP49	415.647	411.733	423.43	419.969	396.173	397.64	421.798	406.348	416.865	420.017	432.655	431.793
NUP53	363.012	357.613	379.055	384.02	350.368	353.615	374.574	378.665	366.577	366.416	395.498	396.827
NUP60	442.483	439.347	441.67	445.762	395.635	407.836	433.76	430.147	431.015	430.438	446.69	449.63
NUP82	397.382	399.47	428.555	429.977	371.697	385.05	407.957	413.857	397.757	397.022	426.947	424.202
NUP84	446.942	443.365	429.991	420.315	414.76	417.275	410.24	403.925	430.29	445.217	432.135	415.938
NUP85	400.54	399.707	428.325	428.02	386.243	372.07	424.18	421.178	398.866	400.352	427.585	419.678
NUS1	383.91	380.36	382.502	389.342	373.257	371.457	370.985	372.515	373.496	374.515	391.613	389.147
NUT1	396.053	392.452	409.642	409.012	372.803	380.92	389.495	391.11	394.147	393.979	415.911	405.558
NUT2	374.712	376.087	324.178	334.925	351.145	355.232	352.402	333.994	365.205	339.358	343.442	351.962
NVJ1	474.462	473.023	367.282	371.8	447.579	455.392	345.78	322.98	475.737	469.428	348.357	359.485
OAC1	319.647	332.957	488.623	489.587	276.72	245.387	366.957	367.392	325.605	339.603	493.7	486.215
OAF1	519.183	529.95	336.49	342.882	488.343	496.488	327.06	330.658	521.46	522.848	345.49	344.48
OAF3	415.142	422.548	342.533	347.113	404.21	399.977	329.303	333.252	418.288	422.18	338.942	333.64
OAZ1	394.608	393.645	259.533	251.925	385.804	392.428	245.613	274.498	383.77	403.298	236.873	237.248
OCA2	197.955	249.215	422.882	407.312	333.475	337.205	425.502	407.924	281.947	303.132	417.123	419.252
ODC2	414.717	399.977	406.332	421.722	409.283	385.472	396.762	402.962	389.035	400.507	412.269	417.315
OGG1	123.547	120.148	333.257	332.73	140.415	146.282	310.611	325.623	110.748	105.072	330.386	335.465
OLE1	334.016	333.023	489.005	490.245	357.07	353.673	448.79	458.637	335.248	346.683	486.363	496.712
OLI1	310.18	313.425	283.719	274.265	310.64	272.125	320.262	293.39	302.697	330.267	295.717	283.087
OM45	626.357	628.515	299.81	265.535	580.645	584.8	285.803	248.55	637.297	614.587	269.543	284.158
OMS1	417.812	419.82	340.27	333.555	398.228	393.272	341.565	335.303	404.173	405.02	352.183	342.087
OPI10	430.738	434.103	275.178	270.57	417.472	407.89	284.102	269.455	444.32	425.171	276.891	285.132
OPI7	256.99	243.993	83.162	62.31	268.395	231.935	143.072	85.41	254.528	300.481	74.828	79.78
OPI9	77.53	103.695	136.942	102.873	122.417	81.373	133.956	145.847	117.04	100.633	113.345	106.12
ORC1	292.692	257.918	390.447	390.715	267.495	268.425	401.875	393.77	284.028	260.738	389.846	383.275
ORC3	170.07	178.82	332.012	313.312	159.798	162.213	312.9	300.81	168.35	164.76	306.01	308.308
ORC5	389.923	394.768	373.57	366.692	382.97	381.678	346.52	345.898	396.805	397.373	375.392	363.539
ORM1	456.683	454.615	421.165	425.592	434.311	446.002	365.301	402.283	456.947	453.092	431.86	425.659
ORM2	514.495	527.65	390.072	411.733	461.595	473.47	378.498	384.108	526.58	536.64	400.772	394.2
OSH3	402.817	412.3	420.7	424.521	402.735	398.44	408.092	407.855	413.717	404.263	425.405	423.392
OSH6	469.535	467.16	407.66	416.85	470.688	469.252	413.1	397.795	473.038	468.855	428.498	429.825
OSH7	430.988	425.21	388.597	385.975	411.207	411.96	372.803	374.587	421.025	415.285	387.152	384.108
OSM1	337.305	337.306	361.36	363.392	343.8	345.784	353.933	337.783	338.15	343.04	359.691	360.053
OST3	341.996	366.94	462.358	461.062	353.984	371.312	430.735	434.913	365.085	385.477	454.408	451.683
OST4	101.823	96.095	139.548	142.705	104.46	99.183	143.493	131.572	102.718	95.858	139.685	144.998
OST6	344.605	330.998	401.077	391.403	326.835	326.423	366.812	364.805	341.033	341.033	407.52	392.1
OSW1	120.528	127.19	92.072	59.675	138.955	141.927	71.535	73.705	130.98	139.343	68.257	91.16
OXA1	262.882	288.365	403.028	401.502	321.123	330.453	353.538	384.29	305.725	340.651	397.127	392.499
OXR1	427.812	411.308	239.593	285.543	421.798	416.205	262.167	231.82	426.115	408.072	262.105	259.062
OYE2	475.855	467.85	528.425	534.337	472.03	468.022	520.445	524.905	478.33	484.847	530.737	535.489
PAB1	475.46	467.972	591.183	590.898	484.308	487.118	580.645	584.8	479.493	482.072	597.528	596.408
PAC1	220.31	230.921	312.347	319.377	199.92	222.812	308.184	304.62	252.227	217.472	322.275	319.707
PAC2	146.257	134.645	236.79	251.623	144.555	142.255	216.91	222.97	180.833	127.713	235.49	217.472
PAD1	363.77	384.322	320.972	331.175	347.752	368.31	284.92	303.45	387.2	399.19	325.105	333.423
PAF1	474.86	474.462	471.81	459.72	445.897	445.438	466.23	458.7	470.298	459.113	470.83	465.843
PAM1	476.842	480.146	416.312	410.235	451.825	459.89	392.809	395.545	479.005	478.58	412.55	413.688
PAM16	111.442	157.02	466.332	461.163	82.9	131.572	465.447	461.178	163.642	107.477	469.178	455.642
PAP1	425.368	420.423	389.01	385.616	404.279	413.798	373.81	380.295	434.27	422.592	401.962	396.57
PAP2	358.812	368.043	391.84	393.08	341.565	342.395	386.988	382.33	358.025	342.947	381.572	381.071
PAU10	273.977	306.533	217.433	242.975	330.048	304.327	252.712	210.252	334.107	349.234	217.472	237.457
PAU12	317.88	293.618	191.512	211.623	277.165	278.58	204.877	190.38	322.077	347.727	188.795	194.125
PAU15	263.502	297.69	177.928	129.558	288.19	257.556	135.83	218.415	299.795	329.43	226.93	189.703
PAU17	312.775	332.467	235.885	234.767	346.395	328.066	250.998	204.877	335.456	358.842	258.7	256.255
PAU19	271.903	288.08	201.023	201.7	289.212	238.183	182.028	220.127	298.845	307.395	167.185	205.03
PAU2	307.24	317.11	166.037	181.805	305.68	297.528	205.898	164.852	329.755	357.618	184.548	177.875
PAU21	278.695	251.522	204.688	167.975	250.113	257.725	177.093	166.772	294.135	243.132	180.09	161.456
PAU3	256.858	271.615	186.39	211.463	296.692	238.637	247.23	135.305	297.455	343.227	211.811	135.963
PAU4	287.305	320.525	146.338	224.028	330.692	268.695	250.113	214.075	297.567	333.155	182.697	213.733
PAU6	251.772	296.252	205.205	171.523	257.4	253.067	166.923	166.923	313.815	331.16	181.928	219.06
PBI2	328.645	335.155	230.14	221.403	326.798	296.232	242.245	228.173	330.837	340.155	232.593	230.195
PBP2	299.337	297.38	335.341	328.238	258.655	266.127	302.255	316.108	302.325	282.748	315.81	351.264
PBY1	429.46	430.525	396.585	397.173	425.825	420.752	382.979	384.42	430.865	432.632	391.79	383.477
PCA1	403.028	395.515	265.197	259.805	399.185	394.202	235.863	243.7	408.305	414.58	262.558	278.54
PCC1	228.733	207.627	260.345	246.22	163.952	170.993	264.42	249.02	213.965	232.718	258.435	250.98
PCH2	151.527	148.735	100.653	123.815	146.35	131.13	133.308	94.852	126.425	150.585	103.23	115.075
PCK1	549.702	571.115	96.317	85.545	548.665	559.995	105.257	74.975	578.99	571.317	101.472	151.812
PCL1	71.992	74.988	390.728	377.3	136.89	138.832	335.939	379.778	82.192	85.155	394.147	405.233
PCL10	405.127	413.28	317.36	299.952	416.812	409.887	293.493	289.38	414.54	407.873	287.55	301.22
PCL2	297.575	304.562	356.587	348.945	275.163	277.165	313.905	339.712	303.67	316.717	331.566	360.63
PCL5	435.447	436.04	393.947	404.17	452.767	434.428	373.678	369.727	428.155	427.115	409.035	390.54
PCL6	318.14	351.216	370.488	363.954	341.03	323.017	357.355	350.103	344.25	331.555	367.839	363.288
PCL7	436.5	439.735	393.405	393.135	402.668	394.23	337.14	346.85	436.08	428.743	395.343	389.092
PCL8	419.005	420.485	307.962	305.18	399.586	398.228	299.15	299.32	413.41	409.055	322.57	303.793
PCL9	424.46	420.63	386.382	369.873	396.822	397.188	361.58	330.048	414.972	419.572	368.637	386.248
PCM1	423.15	412.095	362.86	383.985	450.18	443.865	349.72	359.998	449.476	454.842	378.638	388.258
PCP1	326.393	333.645	269.36	281.983	338.42	308.309	238.11	240.793	336.75	329.755	260.04	284.47
PDA1	497.918	495.957	533.765	535.95	494.845	502.222	515.702	525.668	509.918	509.855	536.64	543.325
PDC5	481.402	484.69	522.467	511.461	504.158	492.315	487.683	484.308	503.67	515.138	512.587	504.692
PDE1	445.778	437.803	291.76	294.533	415.018	418.76	256.974	264.049	451.995	443.56	312.55	314.27
PDH1	456.91	466.36	180.75	180.31	468.775	458.947	167.755	142.91	474.102	458.385	142.965	168.19
PDR10	522.712	532.332	214.905	226.045	490.712	492.92	227.303	206.975	533.81	527.315	220.2	228.95
PDR15	491.465	501.358	251.41	258.095	460.258	455.015	228.9	239.16	499.837	494.2	265.6	263.457
PDR3	324.005	330.3	320.065	317.88	297.618	300.86	304.327	300.327	327.778	320.403	314.175	313.522
PDR5	625.185	622.03	570.987	572.465	617.957	622.135	554.935	560.372	630.753	634.975	576.445	575.562
PEF1	310.94	343.533	297.358	281.132	312.592	323.457	291.52	274.34	323.16	347.168	243.65	282.095
PEP12	506.933	506.805	318.837	312.375	471.62	479.25	334.44	322.173	504.303	495.99	334.358	339.043
PEP3	361.132	365.252	328.195	315.23	353.272	348.95	316.03	319.195	354.31	356.49	322.077	316.518
PEP5	361.27	367.013	381.23	379.712	357.61	353.272	370.05	369.592	361.058	361.519	382.092	375.605
PEP8	416.365	418.185	368.663	366.043	396.43	410.585	338.915	348.603	413.99	407.16	379.517	379.678
PES4	180.98	170.435	93.588	122.35	144.735	146.095	82.515	85.781	137.983	141.56	82.63	87.575
PET100	429.87	441.743	319.184	301.548	405.768	392.31	304.252	287.977	428.643	445.31	302.195	291.017
PET117	264.955	282.49	230.49	254.995	283.599	252.712	294.61	252.712	224.049	240.47	268.971	267.382
PET123	405.905	414.837	388.14	390.022	407.493	400.205	367.882	378.09	402.485	404.123	402.485	396.91
PET127	416.168	412.76	366.827	373.262	381.02	387.735	348.085	369.092	407.482	406.587	380.043	373.097
PET191	286.632	268.06	245.018	242.618	247.483	271.723	289.868	259.705	284.446	285.095	256.288	263.49
PET494	384.375	400.327	336.558	332.507	370.141	363.805	313.4	297.243	393.79	385.238	318.543	333.377
PET54	387.505	398.771	335.341	343.668	389.495	379.615	314.58	326.241	393.76	395.147	337.718	328.741
PEX10	352.012	339.57	272.567	274.418	342.053	316.132	242.715	277.363	341.457	337.534	313.173	293.418
PEX13	349.316	321.99	347.374	344.074	330.658	331.49	319.605	334.955	356.435	332.072	347.543	352.555
PEX14	393.637	385.85	350.097	338.803	372.72	363.707	362.155	343.94	380.506	363.567	346.233	358.303
PEX15	349.892	345.822	278.512	283.495	327.325	340.175	282.405	250.577	351.4	344.587	298.438	294.105
PEX17	390.14	373.072	286.255	306.685	341.363	344.562	277.062	315.387	372.925	369.9	319.072	286.065
PEX2	269.616	262.13	303.405	300.575	248.89	273.01	256.065	264.465	291.05	269.347	310.403	287.045
PEX22	274.75	280.07	285.78	310.223	280.007	231.442	344.312	293.118	300.67	266.303	244.032	273.625
PEX27	292.202	319.785	239.87	260.627	266.27	283.55	220.105	263.96	295.745	316.15	264.535	249.285
PEX28	297.125	306.615	261.78	255.46	278.105	281.88	254.123	248.746	306.137	302.266	267.414	254.403
PEX30	398.765	411.548	343.474	337.773	395.212	397.923	334.21	348.511	413.08	397.42	360.615	360.335
PEX31	279.82	254.838	358.29	348.832	261.533	245.752	336.817	318.895	265.435	215.045	357.29	346.152
PEX32	319.228	324.16	261.483	248.945	310.155	311.705	250.998	260.615	332.673	313.463	247.273	222.512
PEX4	245.132	218.25	282.29	265.895	227.76	231.82	263.928	258.655	260.69	270.35	308.77	249.59
PEX5	417.438	420.217	332.245	316.14	390.548	397.452	346.697	329.243	414.702	400.772	337.775	338.235
PFD1	334.925	340.702	350.683	333.506	333.625	312.195	340.717	342.757	329.653	353.05	357.02	335.653
PFS2	387.877	392.595	349.05	361.845	375.967	364.553	336.955	348.108	394.827	389.689	371.341	358.605
PGA1	348.51	342.22	396.14	387.793	331.29	350.925	342.546	363.882	360.175	345.075	387.337	379.968
PGK1	612.975	607.977	605.668	613.758	625.055	620.975	592.905	602.77	634.227	636.74	616.337	620.727
PGM1	385.002	383.73	456.113	458.356	404.751	399.007	433.31	448.12	398.148	401.385	463.14	464.233
PGM3	399.082	406.11	392.462	395.615	398.165	393.1	368.135	379.73	398.866	405.993	392.154	396.13
PGS1	357.072	363.348	297.2	304.49	337.947	350.185	261.615	279.298	368.434	371.543	288.347	286.457
PGU1	181.34	138.235	177.708	169.55	137.16	154.554	151.373	112.77	156.892	178.132	167.93	160.262
PHD1	300.235	276.63	444.967	441.59	291.202	293.045	418.043	407.108	302.195	280.045	437.783	438.967
PHM7	495.957	503.543	145.6	141.12	412.751	421.728	154.31	129.042	503.35	498.048	150.912	133.222
PHM8	456.235	451.523	267.565	284.778	418.273	421.234	235.33	252.09	437.35	444.893	295.903	308.382
PHO11	284.852	293.808	531.617	532.217	295.512	292.841	525.668	533.46	305.457	320.48	532.702	535.84
PHO12	273.585	244.338	527.65	531.291	276.29	287.815	531.773	532.645	314.27	291.86	537.072	538.475
PHO13	385.185	382.438	448.62	454.725	374.702	372.697	443.248	439.348	385.59	372.2	468.077	462.067
PHO80	378.272	382.233	323.556	317.145	366.525	353.413	306.776	280.767	382.553	377.645	331.515	309.608
PHO86	429.663	424.375	506.283	509.571	414.923	421.351	498.702	497.965	431.087	436.525	505.868	512.805
PHO88	368.745	351.815	513.825	521.553	399.007	387.072	517.09	514.033	361.158	388.387	523.548	527.707
PHO90	311.675	298.337	385.613	393.772	289.265	287.977	364.185	358.702	287.153	309.653	379.702	374.975
PHR1	458.24	455.538	270.704	261.96	407.647	406.215	252.303	250.757	441.715	437.35	257.91	264.132
PHS1	315.33	298.8	380.243	382.147	274.96	275.368	367.188	355.248	274.733	316.295	384.685	372.61
PIG2	376.425	371.752	232.839	219.62	303.45	326.7	224.525	226.925	353.452	358.477	263.86	229.36
PIK1	441.055	447.59	414.812	412.981	416.971	419.881	404.445	405.652	442.012	433.765	414.09	412.668
PIN2	496.152	499.896	331.043	358.398	458.57	482.778	357.923	342.858	499.25	479.885	351.79	350.32
PIN3	477.595	486.692	439.425	433.827	457.601	470.012	401.158	415.93	483.882	492.452	435.065	431.087
PIR3	501.358	512.625	305.125	295.785	497.245	499.54	297.382	314.515	522.45	533.577	315.278	296.317
PIS1	434.725	428.952	476.067	483.18	445.06	447.788	459.058	464.898	438.585	442.012	488.85	483.582
PKH2	421.714	427.615	341.652	343.808	386.618	393.994	319.695	331.531	414.642	413.688	345.817	341.033
PKH3	392.144	404.393	389.248	392.658	362.095	369.225	371.243	373.235	392.608	393.39	388.202	400.103
PKP2	380.243	377.567	247.982	252.087	351.257	348.991	241.977	257.16	372.533	358.783	268.228	264.438
PKR1	499.555	506.933	455.745	450.228	473.69	469.81	456.075	447.788	505.055	513.747	467.382	456.344
PLB3	365.04	359.917	379.887	381.236	323.165	314.47	342.195	348.805	351	354.31	358.842	381.332
PLC1	342.695	343.995	364.885	362.531	315.658	320.92	342.716	366.748	340.995	338.896	363.59	356.435
PLM2	130.148	131.295	263.502	251.05	116.343	136.178	217.69	232.23	127.713	107.735	240.593	259.423
PLP1	306.183	293.145	268.368	256.099	235.189	214.315	286.955	263.053	235.675	289.42	272.502	248.885
PMA2	354.108	365.77	360.952	353.067	341.805	361.725	334.761	354.625	365.468	363.65	338.207	360.655
PMC1	525.178	526.377	371.398	358.56	485.483	490.245	332.477	335.079	514.572	521.633	375.3	372.308
PMS1	260.425	270.325	328.02	320.81	228.46	253.335	319.45	324.778	256.195	265.435	323.978	321.63
PMT1	408.38	412.635	497.618	503.623	415.93	419.575	475.276	478.483	421.385	431.627	497.903	504.155
PMT3	164.858	233.722	349.746	358.363	213.7	211.985	343.062	330.53	214.34	229.398	347.326	353.79
PMT5	367.22	354.467	362.447	371.683	351.572	357.655	347.15	348.78	371.153	384.028	362.097	369.127
PMT6	348.363	365.135	387.49	384.308	335.618	344.285	346.738	352.545	354.745	347.236	379.118	377.812
PNG1	344.425	337.306	350.845	358.77	331.743	353	345.373	336.265	361.118	344.877	352.89	348.309
PNT1	330.835	337.445	229.175	217.72	260.692	255.235	211.722	209.623	327.3	319.85	230.195	215.907
POA1	223.34	233.665	350.145	311.483	248.55	220.82	324.902	316.132	223.523	192.817	326.988	317.87
POB3	465.47	456.45	466.087	455.79	441.711	441.229	451.33	454.48	460.154	456.887	459.113	457.152
POC4	216.512	194.88	283.575	274.562	219.058	229.255	304.21	267.495	246.442	206.485	304.517	297.625
POG1	394.74	414.775	284.24	282.6	356.783	379.293	268.651	265.918	408.965	401.683	289.229	299.424
POL1	306.15	296.498	391.627	398.483	253.067	267.632	390.755	394.295	278.75	287.325	405.62	398.795
POL2	330.647	328.397	398.777	401.645	317.25	330.125	384.27	398.685	326.947	330.83	401.265	398.184
POL3	255.773	254.13	384.308	389.275	267.798	279.78	368.955	384.53	259.457	263.474	380.882	381.188
POL31	422.06	421.165	385.23	381.957	413.457	411.5	370.957	370.13	421.527	419.238	383.673	383.613
POM152	363.207	362.408	445.05	447.925	352.342	360.312	432.967	434.723	359.025	361.519	446.355	444.092
POP3	88.052	117.683	268.933	268.933	162.812	159.91	274.255	272.235	177.507	130.165	287.765	306.683
POP4	325.947	339.778	341.395	340.702	309.748	321.993	341.83	347.023	339.243	317.978	326.495	321.655
POP5	212.034	139.332	363.467	367.827	205.478	175.76	343.852	350.387	168.977	144.485	327.788	365.565
POS5	444.49	438.78	365.957	366.625	424.548	424.842	325.23	357.757	435.24	444.364	374.515	356.86
POX1	160.21	151.267	107.343	80.862	117.528	111.422	96.838	98.157	138.748	133.78	64.513	69.873
PPA1	468.21	453.97	464.553	483.855	458.7	452.748	439.003	459.022	471.955	472.69	492.059	491.25
PPA2	350.145	346.757	329.725	318.895	345.173	349.882	323.558	299.752	359.772	346.36	329.095	317.368
PPG1	321.365	312.522	316.555	313.215	315.322	307.602	277.363	306.39	330.998	327.327	306.75	322.97
PPH3	281.345	300.728	351.392	351.238	285.973	271.32	361.852	363.707	260.58	276.891	351.6	363.478
PPM2	159.995	154.39	285.43	294.295	165.278	161.44	267.295	307.512	171.32	146.812	288.715	287.478
PPN1	464.605	470.02	459.72	456.396	463.433	455.942	446.695	449.975	467.945	463.085	467.717	461.312
PPQ1	477.678	485.058	466.317	466.425	450.317	455.332	433.04	441.24	478.11	484.572	465.398	463.163
PPZ2	388.235	397.278	271.615	276.63	377.317	375.967	258.655	254.933	400.174	406.748	295.22	270.73
PRC1	488.275	491.285	448.875	456.36	482.137	472.743	426.84	434.082	502.202	506.278	453.78	466.189
PRD1	480.405	476.337	469.535	471.853	478.483	482.59	461.1	461.327	482.632	485.007	478.11	480.85
PRE1	509.94	504.812	512.092	501.748	501.085	496.777	500.645	504.158	509.805	505.868	516.065	513.053
PRE2	488.095	479.805	467.767	463.2	487.545	477.653	459.635	448.87	488.615	484.608	468.855	475.418
PRE3	486.522	479.165	469.637	459.2	491.851	479.14	469.252	454.355	488.777	491.767	472.15	469.413
PRE5	445.738	435.067	468.784	472.04	453.278	448.502	464.43	457.567	450.397	448.75	474.67	485.494
PRE6	511.51	506.705	502.03	504.022	500.267	505.305	492.627	491.62	521.803	505.462	512.395	522.45
PRE7	528.882	521.748	493.438	487.69	507.615	507.245	488.534	481.945	523.548	524.257	495.27	495.185
PRE9	461.222	451.58	494.517	495.31	450.483	454.355	501.795	490.245	455.847	456.35	506.362	497.903
PRI2	314.653	308.183	344.795	342.707	296.662	283.915	334.155	342.942	306.477	303.918	337.035	341.525
PRK1	374.245	368.148	335.525	355.022	364.525	367.58	330.658	328.24	376.041	373.619	343.39	350.12
PRM1	107.912	102.485	112.088	80.558	104.022	103.01	98.718	106.743	104.433	102.398	108.218	110.305
PRM8	444.288	442.245	300.267	314.03	425.502	425.825	276.127	283.599	444.197	442.5	310.291	311.75
PRM9	392.113	401.376	256.585	278.999	355.645	365.697	268.425	267.217	400.39	378.245	249.09	271.218
PRO3	397.03	390.868	473.928	480.603	399.295	394.502	450.13	455.942	410.04	405.19	487.817	496.762
PRP16	320.555	314.577	345.387	357.097	298.353	309.83	340.322	345.967	329.988	316.125	353.618	356.13
PRP18	95.035	67.868	306.025	305.045	148.873	144.14	305.85	317.423	86.742	99.912	317.882	304.31
PRP21	367.013	391.64	396.173	382.265	354.053	358.778	379.754	388.998	380.506	365.738	351	384.231
PRP22	392.982	401.645	360.6	361.915	366.913	370.957	340.688	354.267	405.11	401.155	360.105	360.655
PRP31	309.702	314.817	331.555	329.324	271.918	288.615	316.017	311.085	296.353	305.222	327.44	311.025
PRP39	343.995	333.472	360.863	355.745	280.538	300.465	342.877	347.298	311.132	329.96	363.255	354.765
PRP4	319.702	319.915	302.955	314.478	315.43	313.305	301.875	319.335	337.615	330.998	304.913	308.952
PRP40	422.717	415.985	374.988	374.76	397.22	402.017	389.587	380.373	412.852	406.515	367.24	372.663
PRP42	331.812	324.942	308.722	299.858	288.418	296.692	293.252	299.028	309.572	320.518	298.118	288.54
PRP5	388.649	395.955	332.06	321.655	363.643	368.755	325.715	303.65	388.467	377.748	330.8	314.175
PRP9	178.528	173.375	290.647	302.955	198.83	185.532	292.8	297.295	158.613	149.192	289.062	293.892
PRS1	390.048	369.605	495.957	499.95	403.898	392.006	487.587	489.215	369.798	382.322	503.558	503.558
PRS4	329.418	315.517	420.5	413.98	347.68	330.967	398.41	409.71	322.306	318.032	420.894	405.265
PRS5	233.403	210.305	445.975	449.647	300.44	277.507	420.545	429.505	279.178	241.68	447.695	454.002
PRY2	358.734	356.865	473.707	470.685	352.225	345.123	441.877	444.362	367.212	391.93	482.685	479.854
PSD2	399.283	402.282	379.658	379.498	379.91	382.09	364.905	371.712	401.155	400.18	389.737	382.396
PSF1	329.485	333.942	314.36	286.876	288.548	273.686	277.803	313.207	299.613	313.63	312.092	305.548
PSF3	258.928	217.34	352.93	332.435	277.231	274.702	343.908	321.132	292.062	225.918	342.16	325.502
PSH1	459.72	451.425	356.406	354.804	431.07	433.565	368.887	343.062	450.18	442.16	354.19	358.56
PSK1	497.305	498.1	374.65	371.21	461.795	463.95	341.618	357.608	492.411	493.123	379.238	379.553
PSK2	337.178	334.702	358.398	358.825	303.243	310.04	353.413	354.66	318.032	308.5	364.507	357.442
PSP2	493.892	496.505	467.16	468.62	476.47	477.07	467.25	462.33	496.565	491.995	476.01	470.22
PSR2	423.668	423.858	445.447	437.635	415.24	413.545	414.085	411.692	430.68	424.303	441.137	453.327
PST1	557.115	572.842	404.957	401.767	538.025	546.175	347.023	358.428	580.845	588.125	416.482	410.62
PSY4	361.702	373.153	383.24	380.29	320.815	338.465	372.082	374.86	349.194	346	385.59	370.998
PTC1	267.94	204.847	358.184	362.982	248.968	245.667	366.36	354.935	254.925	251.403	354.498	360.831
PTC3	523.433	524.5	488.21	489.005	505.548	505.464	476.285	480.34	531.225	518.24	497.96	495.548
PTC6	328.585	332.355	230.085	257.36	300.147	309.435	222.97	225.155	358.695	332.995	244.862	255.017
PTC7	164.282	200.27	344.315	368.402	179.702	199.03	373.625	336.837	180.942	220.078	368.34	379.702
PTH1	188.405	255.157	195.42	178.82	220.935	171.365	206.975	212.075	250.322	247.455	194.377	197.782
PTI1	430.525	434.67	373.787	380.119	405.663	418.043	373.53	367.153	436.975	440.235	380.233	377.317
PTK2	482.925	483.757	444.373	440.45	447.067	458.57	410.147	415.35	484.293	478.11	449.108	453.395
PTM1	540.89	549.911	472.89	472.072	541.192	543.048	445.36	451.312	557.878	555.993	479.005	477.315
PTP1	401.457	404.805	282.452	298.337	402.233	392.705	301.45	269.952	419.945	422.28	309.738	292.465
PTP2	515.942	520.875	340.27	340.418	494.19	499.458	310.69	326.732	512.71	519.405	340.353	335.675
PTR2	470.455	475.285	495.592	493.438	456.483	463.705	451.442	470.71	481.769	486.065	500.993	514.86
PTR3	305.663	319.364	318.96	323.722	277.231	281.692	296.711	305.04	319.337	336.822	327.852	322.794
PUB1	546.79	550.56	558.938	561.17	524.905	543.73	546.372	548.778	557.57	557.345	564.27	567.043
PUF4	388.72	388.397	484.087	482.335	375.463	397.22	467.405	470.158	394.035	396.91	478.41	479.283
PUG1	217.72	198.525	110.293	166.132	184.87	217.52	146.793	150.17	164.653	221.51	136.74	110.203
PUS2	186.094	168.93	149.832	209.262	197.185	183.61	196.79	204.96	159.528	176.248	185.985	189.222
PUS4	484.757	489.169	435.855	432.533	462.913	460.525	440.373	430.395	487.478	475.043	431.454	433.17
PUT1	339.675	321.105	117.315	152.197	266.74	297.955	84	153.562	324.165	319.016	121.248	157.735
PUT2	469.48	466.715	409.067	418.077	446.465	447.683	397.249	397.29	468.005	465.398	419.048	428.373
PUT3	291.613	299.3	361.702	362.24	298.98	304.68	355.645	364.608	288.01	298.903	368.39	362.4
PWP1	422.548	411.906	488.95	489.505	402.9	401.092	476.863	483.116	411.294	410.442	481.673	481.625
PXA1	425.21	426.067	164.157	169.19	381.232	383.21	169.045	162.002	413.913	416.183	138.08	182.477
PXL1	304.075	290.565	385.085	384.461	204.363	212.162	364.397	369.765	284.733	306.415	384.817	395.855
PYC1	450.516	453.705	430.392	433.158	446.827	442.873	400.285	417.077	463.52	463.028	429.491	434.61
Q0010	93.856	76.017	46.515	62.578	80.175	81.21	23.358	49.203	24.88	22.047	76.933	108.793
Q0017	50.72	13.453	40.215	39.115	41.612	25.273	16.308	23.83	2.852	14.953	29.697	49.97
Q0032	46.1	45.862	75.023	61.722	16.308	33.195	117.12	22.605	34.227	42.808	67.045	90.938
Q0092	17.468	12.732	0.57	19.825	12.557	0.598	51.538	11.412	0.248	2.36	31.902	72.273
Q0142	42.367	2.905	19.6	15.795	27.08	38.615	15.183	36.447	32.953	35.765	7.262	35.27
Q0143	25.575	25.098	16.525	35.852	0.598	14.328	40.95	37.49	0.248	11.725	49.903	28.405
Q0144	51.675	22.777	21.67	10.485	33.92	16.857	26.025	54.852	19.755	36.562	29.935	76.245
Q0182	230.085	252.755	261.16	235.15	263.535	245.613	281.155	232.8	254.702	274.368	252.305	227.697
Q0255	138.407	194.273	171.115	170.748	164.79	154.695	163.952	150.37	139.245	161.415	156.222	146.66
Q0297	121.895	116.165	135.093	138.667	110.089	109.985	124.464	121.428	118.29	100.83	136.29	134.298
QCR10	281.678	280.165	259.712	233.505	277.74	249.755	250.27	232.125	281.645	285.632	254.528	243.88
QCR2	546.398	549.117	475.46	470.455	546.372	544.875	435.03	441.877	556.743	548.842	488.285	499.837
QCR8	397.858	396.335	333.053	308.28	378.335	357.445	318.895	305.66	393.36	396.58	334.25	330.152
QDR1	370.915	347.382	216.87	195.02	334.815	329.14	181.405	173.213	353.978	358.545	189.17	208.312
QDR2	392.363	387.405	428.939	436.001	367.84	365.002	377.451	368.31	408.809	407.308	444.7	439.205
QNS1	401.048	404.077	410.373	418.914	409.763	407.093	378.947	393.892	417.123	415.005	417.075	418.168
QRI5	304.303	304.757	321.14	300.235	353	311.938	284.261	308.34	304.605	254.968	303.67	332.035
RAD1	423.985	427.158	364.233	368.627	411.68	412.113	367.25	360.761	427.77	420.59	377.605	370.723
RAD16	379.985	386.265	295.375	302.79	348.603	354.935	291.34	283.55	360.285	367.545	304.567	318.032
RAD17	239.593	241.97	258.928	233.832	238.335	221.692	256.435	249.79	245.98	238.688	239.963	254.26
RAD18	211.335	248.795	314.671	278.033	177.838	213.7	267.604	279.228	222.72	198.405	283.5	290.85
RAD24	265.733	269.207	276.097	267.523	254.123	267.165	269.145	284.875	257.91	266.755	282.647	256.582
RAD26	342.533	357.299	293.57	300.267	334.761	335.793	300.465	291.296	361.98	351.22	288.087	288.523
RAD3	387.793	394.642	391.365	385.89	380.93	378.325	373.34	373.31	392.25	395.812	391.127	373.857
RAD30	297.358	308.28	292.957	308.722	298.002	315.12	291.892	303.41	315.278	299.613	303.428	317.535
RAD5	308.1	300.613	347.645	347.683	275.053	268.472	341.385	340.418	297.153	292.528	356.973	349.217
RAD50	288.748	316.513	303.495	294.03	302.002	299.22	309.748	310.582	308.697	302.266	290.17	283.393
RAD51	458.947	453.117	354.982	380.815	460.16	459.822	342.21	362.482	472.585	469.933	389.555	394.385
RAD55	134.51	139.11	281.245	280.27	140.192	125.315	280.45	304.498	121.68	116.252	294.12	273.982
RAD57	398.64	382.043	318.207	319.87	361.748	366.565	294.915	303.957	387.534	396.805	322.43	314.517
RAD6	417.165	406.465	458.192	460.73	380.794	394.063	444.678	441.632	399.396	392.02	463.863	463.028
RAD61	243.793	233.608	248.175	251.522	182.933	225.162	232.23	256.83	240.977	183.775	258.565	235.49
RAD7	360.217	363.72	322.403	316.403	367.317	368.387	323.329	328.097	378.347	371.153	320.518	311.808
RAM2	225.877	246.623	318.4	352.525	261.615	267.495	307.683	333.423	257.368	264.962	342.45	351.53
RAP1	424.608	426.462	435.585	437.938	392.127	390.447	418	418.873	417.95	429.853	429.73	430.2
RAS1	374.28	363.967	436.705	441.155	373.832	357.535	426.31	430.207	357.272	371.082	436.525	447.043
RAX1	372.283	377.913	402.282	406.433	340.045	367.129	384.562	392.77	393.683	397.243	400.653	403.393
RBA50	401.74	406.13	430.6	437.635	404.7	395.545	436.451	434.613	408.027	400.678	433.115	431.935
RBG2	380.822	376.635	426.207	434.445	369.623	372.07	446.615	428.913	379.822	386.058	427.77	433.738
RBK1	487.207	488.52	379.788	382.233	484.832	483.77	377.293	369.942	500.022	489.576	392.393	389.995
RBL2	377.35	382.475	328.358	318.207	362.517	346.52	355.195	325.335	377.027	380.95	334.107	320.56
RBS1	316.01	315.887	415.675	420.229	324.185	315.005	413.913	407.647	316.685	313.368	425.238	411.678
RCK1	442.405	442.163	148.215	103.23	406.058	402.962	116.185	144.4	442.5	424.14	122.02	144.816
RCK2	508.735	509.545	458.05	461.623	492.365	493.092	442.36	452.67	513.618	509.26	465.72	464.293
RCL1	323.403	331.223	424.5	419.68	314.327	308.413	428.738	416.598	333.423	324.757	424.903	416.734
RCN2	593.107	580.938	327.57	322.8	547.11	551.53	287.69	285.183	579.352	581.957	338.727	349.51
RCO1	349.722	364.57	370	372.472	330.21	335.429	362.482	359.83	339.233	353.648	368.472	360.053
RCR1	568.158	565.475	266.22	268.477	519.148	516.91	224.67	239.627	564.27	564.66	205.42	265.545
RCR2	466.04	467.075	317.94	339.438	457.73	454.16	326.178	318.405	468.392	465.938	329.43	343.442
RDH54	343.08	333.91	289.62	292.202	310.262	326.07	296.345	277.215	343.717	335.923	289.3	290.087
RDR1	296.665	315.61	214.587	219.685	297.558	294.84	195.893	209.127	307.438	334.423	222.225	215.472
RDS1	217.637	238.803	289.489	299.692	243.887	247.743	262.167	271.375	249.755	184.565	277.955	283.195
RDS3	224.215	232.812	233.267	208.438	152.297	197.585	209.752	241.157	196.067	183.405	240.91	222.308
REC102	356.202	358.135	171.6	163.113	328.995	322.715	130.895	145.35	367.663	365.335	173.235	137.688
REC104	555.283	554.73	185.65	151.077	551.53	552.428	192.13	151.452	557.67	561.97	119.96	177.507
REC114	112.222	97.463	121.127	107.005	85.155	92.998	111.955	132.873	99.317	111.996	102.08	108.873
RED1	353.597	358.502	226.36	214.65	352.757	349.44	216.338	226.065	364.641	341.358	206.84	218.705
REF2	373.767	372.13	344.164	339.982	339.86	355.659	329.68	332.555	357.1	366.983	325.135	329.095
REI1	162.543	213.632	442.352	445.706	230.923	271.163	439.805	442.027	165.697	187.55	435.212	444.7
RER1	363.606	364.605	464.843	456.298	378.652	363.397	450.515	443.228	367.268	374.71	456.24	456.54
RET3	455.067	451.837	487.457	486.17	457.423	432.62	479.863	480.485	448.303	454.447	500.77	488.615
REV1	96.995	100.4	352.308	348.363	106.65	102.615	328.337	334.098	87.918	92.792	337.289	338.57
REX3	431.54	420.278	337.476	337.178	395.512	390.57	346.155	352.435	404.035	413.365	359.636	354.567
RFA2	335.87	338.405	390.163	392.59	363.882	348.22	377.033	382.97	359.938	357.255	384.483	398.222
RFC1	384.475	388.178	443.038	445.39	380.183	379.385	437.163	431.483	389.555	373.008	438.68	440.329
RFC2	397.923	383.382	434.847	441.47	394.9	380.373	434.705	429.577	383.88	362.24	443.896	443.032
RFC3	302.499	272.567	398.37	406.558	285.183	268.188	396.493	392.918	302.505	288.317	397.89	414.84
RFC5	374.158	361.933	355.47	355.165	336.54	314.25	368.842	353.067	352.043	345.744	365.308	358.491
RFT1	327.887	303.67	390.257	399.743	319.695	316.645	370.215	377.71	319.793	318.477	392.973	392.608
RGA1	455.538	460.011	391.04	393.582	438.485	442.005	384.155	381.815	454.408	450.18	398.678	389.502
RGA2	405.04	410.6	336.707	329.81	391.717	391.08	311.87	317.58	412.231	409.855	326.45	335.447
RGD2	368.605	371.442	373.072	374.423	355.148	369.69	351.572	360.761	372.142	371.278	376.972	370.097
RGP1	384.592	389.248	344.288	338.603	379.347	373.53	332.477	330.809	385.238	393.13	352.385	339.55
RGS2	203.85	230.921	302.447	296.735	137.315	188.965	210.874	246.555	173.382	196.267	264.91	340.155
RGT1	457.498	463.91	372.678	372.283	455.85	463.262	348.793	360.96	472.103	478.002	366.267	371.278
RGT2	151.64	145.657	281.877	290.967	121.228	160.423	255.855	283.599	154.12	159.29	279.012	287.55
RHO1	565.298	557.115	534.805	527.65	557.428	547.94	528.018	519.455	563.248	565.845	543.642	535.678
RHO2	420.462	397.445	376.24	414.62	394.093	396.098	409.413	401.875	418.397	391.485	410.04	420.54
RHO3	293.39	262.322	482.485	480.26	322.715	305.485	455.95	474.49	302.738	258.623	491.645	489.555
RHO4	324.942	338.562	320.566	314.538	315.89	297.996	305.025	288.548	344.75	340.895	316.518	332.875
RHR2	450.852	446.314	588.73	588.435	482.347	484.02	575.753	579.053	463.863	475.168	588.438	592.587
RIB7	382.8	382.895	373.161	365.928	371.764	353.202	366.137	365.033	377.05	373.502	371.2	376.558
RIM101	372.103	377.755	377.717	378.24	341.125	344.353	340.897	361.799	370.723	382.363	372.015	383.021
RIM11	469.945	475.222	354.582	345.224	453.087	451.6	314.279	340.312	474.45	470.673	354.267	365.59
RIM2	325.478	321.312	361.933	374.06	325.623	327.095	356.123	341.697	352.7	331.577	352.142	357.143
RIM4	397.327	387.505	175.118	158.425	293.493	305.7	172.96	157.82	376.493	392.973	174.24	183.655
RIM8	361.405	360.09	232.347	247.735	323.04	314.515	219.565	224.452	356.374	353.363	260.335	250.755
RIM9	255.332	252.942	264.6	286.058	234.72	271.163	217.395	247.743	202.148	248.831	258.795	288.347
RIO2	572.465	567.665	447.955	444.322	537.097	528.285	423.65	446.002	565.577	557.57	441.355	441.502
RIP1	514.067	489.821	401.195	399.071	499.392	494.48	344.217	363.643	516.54	502.597	408.965	440.783
RIX1	360.26	347.97	429.535	428.555	325.358	315.058	417.694	425.97	342.745	360.425	420.658	419.31
RKM1	317.94	305.438	360.81	340.993	295.3	282.085	334.41	319.39	313.715	309.788	354.788	343.12
RLF2	252.587	280.229	397.53	387.71	280.25	279.933	388.03	383.192	249.196	274.87	386.522	380.043
RLP24	261.13	285.43	507.918	509.857	318.832	357.567	516.745	510.963	268.653	288.01	510.582	504.905
RMD1	371.538	372.663	350.627	325.447	342.452	330.658	332.69	335.006	354.535	364.928	338.034	331.16
RMD6	268.477	218.155	227.998	217.238	243.445	265.806	136.665	203.97	277.44	248.525	223.358	232.017
RMD8	337.72	346.31	327.145	332.027	303.783	324.217	303.548	315.163	336.439	331.7	336.05	332.321
RMI1	270.325	298.065	306.332	274.75	293.783	268.06	285.215	255.397	291.105	268.32	284.028	292.39
RMP1	292.049	264.298	305.171	317.081	277.91	267.712	343.92	327.06	290.913	280.12	297.567	324.006
RMR1	336.377	352.477	251.175	266.53	338.712	305.025	214.985	210.91	348.587	348.788	226.502	240.715
RNA14	472.623	471.98	425.18	417.438	436.138	437.986	401.67	416.175	458.962	461.132	422.847	418.893
RNH1	293.972	286.255	327.288	341.957	318.405	288.053	337.173	318.805	287.715	303.743	316.947	322.337
RNH201	98.275	118.117	308.353	317.838	120.542	126.338	300.61	305.332	116.237	124.455	327.27	337.995
RNH202	218.155	185.97	336.377	328.062	200.84	198.632	306.23	311.377	170.915	226.173	322.74	327.788
RNQ1	474.398	486.835	477.577	487.845	458.192	477.538	465.155	458.27	485.33	477.511	487.515	493.775
RNR1	332.52	305.144	523.83	525.495	285.215	319.605	492.035	501.795	306.558	340.353	527.58	531.827
RNR2	520.875	519.183	529.595	534.805	524.308	510.707	510.963	516.418	530.78	538.475	538.475	541.467
ROD1	411.733	408.207	320.065	320.4	403.03	404.168	288.615	284.938	413.553	416.118	318.332	319.135
ROG3	302.02	319.488	235.632	233.12	305.365	316.868	218.485	219.202	326.564	317.925	250.84	250.567
ROK1	326.53	300.865	426.764	421.48	269.03	255.64	430.262	432.077	288.985	317.882	426.001	412.25
ROM1	424.038	426.082	245.498	239.34	385.577	384.42	218.748	194.535	420.54	420.798	258.066	241.075
ROM2	409.772	405.322	388.759	394.673	385.1	391.84	368.048	375.98	407.647	403.773	397.452	391.93
ROT1	565.947	557.827	468.13	473.928	555.58	562.56	445.438	450.26	577.222	566.465	474.175	478.897
ROX1	447.206	448.711	468.227	467.075	437.26	459.022	437.827	437.502	456.344	468.392	454.188	471.132
RPA12	288.272	283.79	445.793	444.785	314.887	326.132	425.798	433.639	310.135	310.765	454.135	450.18
RPA14	304.854	309.892	435.632	438.097	344.375	296.847	419.347	433.217	345.405	331.46	426.001	420.126
RPA190	384.322	369.65	532.577	531.972	382.266	383.397	522.108	527.408	374.885	385.385	534.727	529.085
RPA34	376.11	373.37	507.463	497.918	386.043	371.783	511.11	498.137	376.257	368.175	501.918	493.7
RPB10	227.715	235.255	285.505	265.336	224.123	204.471	299.22	279.45	223.12	223.86	281.767	263.368
RPB3	457.725	463.845	465.535	458.05	446.308	445.545	454.63	450.29	460.673	462.39	464.377	465.502
RPB4	412.97	409.067	408.743	400.592	402.14	399.738	422.435	398.025	413.335	409.83	409.288	398.887
RPC10	251.838	257.988	272.825	256.99	245.27	220.127	291.595	265.491	262.105	257.53	268.16	255.167
RPC19	401.645	366.34	487.305	488.21	393.994	363.288	493.595	477.509	371.905	373.097	481.195	484.95
RPC37	279.085	256.752	416.79	417.945	287.59	271.053	419.61	412.762	248.525	271.603	407.888	402.37
RPC53	286.972	290.5	436.2	428.265	293.991	310.155	441.065	417.215	306.25	301.461	424.478	422.105
RPF1	313.659	265.733	435.788	421.798	261.455	255.31	439.23	437.03	269.517	258.248	429.685	423.163
RPH1	426.75	427.34	353.1	362.036	404.12	408.092	343.246	341.308	427.315	427.858	330.938	353.09
RPL10	595.982	576.263	602.602	599.265	612.695	586.905	600.27	596.295	595.678	608.622	613.67	612.275
RPL12B	527.793	508.415	609.625	609.908	543.73	530.15	605.92	601.692	525.1	531.655	616.05	620.375
RPL13A	495.025	488.863	613.52	610.673	514.275	514.913	607.077	607.077	497.72	501.425	622.132	617.947
RPL14A	503.955	489.587	600.735	601.46	528.86	518.48	600.625	598.408	505.868	510.798	611.085	611.903
RPL14B	496.995	478.9	589.367	589	514.11	503.649	585.037	580.923	494.84	500.658	598.06	598.06
RPL17A	602.8	600.735	646.395	645.34	616.43	620.175	643.928	649.485	612.275	611.565	661.815	662.543
RPL17B	543.872	535.95	625.185	623.725	565.308	567.668	616.798	614.242	550.477	553.65	635.175	637.297
RPL19B	587.567	570.6	640.558	639.705	605.92	597.6	650.783	640.933	587.788	584.1	654.515	647.783
RPL1A	556.54	533.4	620.1	619.048	574.17	559.45	607.935	613.515	553.845	573.683	630.753	635.175
RPL1B	550.733	530.96	615.615	617.903	569.195	560.648	606.418	612.118	550.128	568.125	626.89	630.753
RPL21A	521.553	507.463	614.035	614.035	541.5	539.485	608.433	607.935	514.765	530.275	624.618	626.497
RPL21B	465.62	427.567	596.658	594.67	494.91	482.04	591.645	586.595	471.495	474.423	606.102	602.62
RPL22A	440.68	444.038	546.398	548.428	469.585	452.88	552.135	546.175	457.505	468.75	558.477	561.312
RPL23B	496.474	478.271	590.403	588.73	512.925	500.165	586.905	579.89	490.798	492.605	601.812	598.77
RPL25	527.235	504.425	614.595	613.192	557.715	539.326	625.055	619.577	528.207	528.628	627.925	626.183
RPL26A	444.641	438.78	562.202	558.263	468.192	447.99	563.765	555.58	445.805	456.729	575.993	565.577
RPL26B	481.457	465.47	578.692	577.165	501.605	483.728	580.923	572.64	474.298	478.897	591.01	585.753
RPL27A	549.268	542.595	605.987	605.987	573.6	551.89	601.692	600.625	553.128	559.59	616.717	615.903
RPL27B	507.18	499.896	596.888	592.372	522.395	517.172	590	587.425	509.61	510.96	600.923	603.045
RPL28	578.16	554.675	604.967	603.835	586.905	572.64	617.36	604.848	573.683	579.352	620.727	617.55
RPL2B	484.27	479.632	607.188	609.625	531.543	517.172	595.253	600.153	506.362	520.095	615.903	623.185
RPL3	594.67	580.355	610.673	608.908	584.23	574.17	603.692	603.692	585.753	598.77	620.375	622.132
RPL30	375.135	371.99	464.38	457.91	387.596	362.81	473.933	453.285	367.772	392.641	475.303	468.869
RPL31A	458.065	453.293	530.83	518.013	469.445	451.442	542.827	525.98	458.47	462.28	537.835	533.067
RPL32	548.207	533.765	593.107	594.317	564.14	545.26	594.275	585.913	543.642	556.23	606.945	605.043
RPL33A	426.998	414.478	522.555	512.805	447.265	425.673	530.15	514.548	424.52	439.31	531.827	524.257
RPL35A	494.358	489.821	568.158	564.418	502.135	490.712	581.517	570.13	490.072	500.022	578.622	572.85
RPL35B	496.722	484.2	570.028	563.518	497.055	484.93	583.097	567.952	487.665	491.645	578.33	572.533
RPL36A	386.653	387.918	478	463.365	403.44	380.625	485.697	466.577	388.82	400.42	478.245	471.785
RPL37A	371.168	368.562	435.415	420.87	387.017	362.433	446.002	421.368	371.977	383.738	436.602	434.502
RPL39	212.358	212.38	254.8	235.575	218.045	184.115	287.977	253.54	203.517	219.06	259.795	242.428
RPL40A	575.15	570.285	608.908	603.247	595.715	573.73	615.497	607.64	577.73	582.615	622.638	616.717
RPL42A	417.987	410.235	506.095	498.05	437.09	414.315	526.58	502.99	419.205	422.332	515.84	507.8
RPL43A	386.1	388.74	440.669	427.507	393.438	370.985	455.127	431.158	390.248	397.118	447.22	439.238
RPL43B	342.882	343.767	420.24	402.317	356.94	328.295	424.498	401.65	341.923	356.86	419.205	408.592
RPL4A	587.447	588.435	610.232	615.055	573.6	587.975	602.28	608.803	604.135	624.618	619.832	618.54
RPL4B	583.7	587.567	612.158	612.158	568.158	582.783	598.05	606.418	600.423	621.513	615.015	616.05
RPL5	601.235	593.107	638.618	640.145	606.418	602.77	626.237	632.642	605.61	615.015	649.222	651.41
RPL6B	523.205	516.125	622.03	622.03	549.08	549.08	627.85	620.418	530.005	532.513	628.837	631.555
RPL7B	513.495	509.39	583.7	581.81	538.1	535.595	575.25	575.25	526.144	526.89	590.005	590.538
RPL9B	481.725	451.357	562.835	565.587	489.388	475.08	560.95	553.112	479.822	489.79	571.317	572.243
RPN10	415.275	428.78	453.256	448.43	434.688	436.087	439.42	430.495	445.536	447.165	455.847	461.192
RPN11	540.768	530.595	481.298	477.47	508.132	511.277	470.83	477.438	532.513	523.055	484.188	484.847
RPN12	499.255	503.955	467.695	464.428	495.355	498.137	461.178	457.038	500.616	510.289	466.938	463.14
RPN3	569.592	567.058	510.882	510.785	539.365	546.372	494.48	498.303	567.043	558.633	511.827	511.668
RPN5	568.73	569.81	515.112	507.918	543.317	541.86	513.023	511.11	564.66	559.132	520.263	508.48
RPN7	519.985	513.025	497.305	493.498	502.515	504.775	495.045	491.173	518.905	509.805	509.072	494.61
RPN9	541.852	534.337	499.01	491.858	512.658	522.68	477.78	487.768	536.64	537.835	497.077	490.384
RPO26	416.103	397.376	525.178	520.357	413.377	410.55	527.673	530.15	403.015	401.798	531.655	526.418
RPO41	421.07	423.15	402.085	402.243	406.215	408.178	364.355	385.783	418.49	420.385	404.73	404.827
RPP0	577.165	568.73	624.033	630.987	586.345	592.905	609.962	625.055	592.07	608.29	644.57	636.74
RPP1B	401.986	403	474.398	469.48	425.923	399.452	484.163	466.005	411.457	426.61	486.065	480.043
RPP2A	456.41	447.188	501.17	494.113	462.74	442.16	514.332	489.585	452.727	461.192	513.982	510.289
RPP2B	450.767	441.685	513.025	503.257	456.233	429.815	519.038	508.132	446.085	461.515	519.44	515.475
RPR2	383.76	392.72	382.868	355.14	374.048	360.743	378.335	331.269	376.993	382.03	334.135	367.24
RPS0A	485.342	478.271	603.247	603.52	517.867	506.658	590.518	595.253	504.377	508.375	610.197	608.128
RPS0B	515.793	513.825	620.95	624.033	565.962	557.428	612.538	617.36	531.495	547.982	636.74	633.227
RPS10A	435.815	422.882	528.75	519.183	462.842	443.347	542.003	526.58	437.683	445.108	540.845	532.702
RPS10B	429.145	429.725	509.137	497.586	445.96	428.6	522.185	500.903	431.038	437.433	517.153	506.678
RPS11A	499.373	505.298	598.388	599.548	538.423	532.546	587.975	593.73	519.405	531.322	606.737	610.865
RPS11B	507.25	492.707	590.898	593.107	524.53	520.553	579.89	583.643	515.215	531.942	598.893	599.433
RPS13	557.76	537.763	617.408	617.408	583.097	565.493	612.965	611.837	559.132	573.55	639.885	630.122
RPS14B	516.68	514.25	580.938	580.165	537.655	532.546	570.722	573.16	529.618	535.438	587.788	591.01
RPS16A	552.48	540.383	613.758	616.197	561.837	554.695	608.803	605.92	548.842	547.692	621.805	624.977
RPS17A	531.268	519.985	594.67	592.17	542.308	520.923	588.715	586.905	525.395	529.477	601.683	597.528
RPS18A	542.227	515.112	607.977	604.967	555.839	542.675	605.235	603.575	538.1	542.245	619.077	615.015
RPS1B	538.59	526.905	635.63	632.438	563.697	558.778	631.148	628.332	533.577	539.955	640.215	634.227
RPS2	521.815	512.322	592.372	596.658	540.653	511.868	584.23	582.94	526.332	537.567	605.043	605.61
RPS20	615.615	610.232	595.475	592.628	607.077	598.773	599.243	592.905	615.903	615.903	608.622	601.812
RPS21A	321.294	317.257	397.985	383.092	336.915	305.298	407.077	382.77	315.833	336.475	395.438	384.29
RPS22B	467.22	457.245	544.023	541.852	478.9	464.515	543.73	540.538	460.972	466.938	550.275	551.98
RPS23A	556.755	544.967	625.63	616.622	571.635	564.94	627.567	616.43	554.898	561.697	626.183	627.925
RPS23B	562.835	546.23	617.128	618.3	581.517	563.003	627.244	612.695	557.005	564.207	623.748	624.618
RPS24A	529.595	511.845	619.8	617.128	563.832	543.92	633.622	620.175	525.755	532.077	630.553	631.03
RPS26B	504.022	497.339	569.44	566.25	504.987	496.225	573.16	562.56	497.077	503.35	583.138	578.817
RPS27A	317.28	308.66	375.19	355.243	320.018	297.295	387.072	364.501	309.13	327.3	379.173	361.95
RPS28B	264.897	257.087	304.625	284.58	255.235	230.57	326.132	296.116	259.645	271.025	306.137	289.024
RPS29A	201.7	202.195	265.077	246.912	215.752	184.785	290.382	258.205	198.692	214.505	266.543	250.452
RPS3	537.525	515.058	601.65	602.247	542.938	525.13	603.236	595.715	521.065	526.158	611.903	611.085
RPS31	617.903	602.602	637.845	633.273	622.475	603.575	649.485	643.928	616.05	623.748	650.517	650.09
RPS5	565.048	557.76	622.987	628.515	602.77	578.528	614.242	616.798	578.622	585.355	639.267	639.267
RPS7A	452.457	439.632	572.465	570.285	487.63	465.08	560.372	560.95	445.16	472.472	578.817	575.3
RPS8B	557.42	543.413	623.725	625.185	587.7	567.952	618.885	620.975	555.993	562.817	637.297	634.975
RPS9A	500.353	495.645	561.17	559.312	524.462	523.06	562.56	555.967	510.96	513.618	570.367	565.97
RPS9B	541.22	538.442	626.357	629.663	575.25	571.635	636.858	627.143	551.98	551.98	643.872	642.5
RPT1	516.74	512.805	495.245	499.555	505.12	508.73	501.605	492.45	522.077	515.215	504.572	505.055
RPT2	568.517	562.835	503.457	501.59	544.673	541.5	498.788	497.838	562.685	555.013	506.918	503.413
RPT3	518.013	515.028	477.396	480.215	503.55	504.058	466.46	468.022	526.89	527.462	485.097	487
RPT5	487.305	486.522	483.315	484.087	486.264	486.308	470.688	472.67	500.517	493.227	486.49	482.072
RRD1	347.13	334.429	225.173	245.018	306.34	308.535	213.942	235.4	372.015	373.752	253.07	244.55
RRD2	375.665	373.41	280.405	276.933	363.92	356.72	252.935	264.52	380.173	368.79	282.095	268.32
RRF1	299.3	331.812	304.243	253.013	308.163	297.264	264.63	242.903	301.555	303.2	273.233	249.01
RRI2	382.428	386.152	249.215	245.61	372.697	361.702	197.232	218.89	378.29	375.476	230.873	229.132
RRN10	407.572	396.445	297.053	329.569	395.293	393.485	318.135	337.14	415.315	417.462	339.325	348.309
RRN3	386.012	392.278	380.464	376.065	345.397	350.24	377.582	369.155	373.95	386.34	373.874	378.472
RRN5	210.98	201.7	238.31	245.998	182.352	180.184	210.375	228.083	215.472	222.257	235.923	200.095
RRN7	296.572	301.892	330.033	338.312	242.405	274.605	300.44	314.288	303.793	306.25	330.113	344.525
RRP12	144.2	134.558	489.11	488.52	255.397	251.275	477.07	481.165	161.498	139.803	485.45	482.768
RRP15	290.105	287.271	424.985	419.565	278.815	277.91	435.238	424.325	214.505	239.472	436.663	422.905
RRP17	307.643	308.877	491.572	481.6	312.35	318.135	506.575	494.845	314.85	287.478	488.137	478.722
RRP40	289.248	292.46	412.173	418.914	284.63	310.175	401.092	397.72	280.845	278.637	414.375	416.734
RRP45	332.222	324.82	439.685	434.36	332.306	324.53	430.69	435.395	349.728	289.673	445.403	439.582
RRP6	306.77	312.4	427.567	428.28	307.512	315.345	421.603	417.472	317.379	316.623	433.17	420.965
RRP8	316.81	330.045	438.071	433.567	302.618	283.298	448.582	430.015	313.028	299.086	431.96	430.239
RRP9	290.845	284.24	459.145	456.788	317.898	301.434	455.553	455.015	291.835	301.536	461.192	451.326
RRS1	214.11	215.81	482.04	482.635	237.94	227.002	489.826	476.105	251.037	233.78	468.148	475.863
RSA1	346.84	337.26	368.5	363.255	343.3	341.355	364.438	342.652	326.564	324.382	362.01	345.327
RSC1	388.649	390.965	406.045	406.045	349.058	361.81	388.778	384.332	384.94	381.89	399.32	397.108
RSC2	391.748	391.168	423.985	421.225	361.765	378.498	405.652	410.831	394.462	395.73	417.53	426.775
RSC4	462.832	458.45	434.049	432.745	415.603	418.815	424.772	421.075	441.265	451.505	433.293	429.436
RSC58	382.043	386.327	422.392	407.217	355.46	360.96	404.855	414.842	374.705	380.438	412.212	401.322
RSC6	421.714	420.278	421.798	422.805	411.68	421.526	385.923	403.462	431.627	432.788	412.445	422.48
RSC9	414.825	404.761	398.152	411.41	385.439	387.717	390.648	396.822	411.294	414.803	407.57	428.212
RSF1	323.52	307.387	246.912	228.832	292.582	297.762	232.495	221.352	318.717	302.075	231.648	240.015
RSM10	464.728	459.062	377.567	382.447	444.11	436.913	352.225	362.558	453.875	449.435	376.493	396.395
RSM26	340.993	330.785	359.32	354.295	363.355	336.153	317.877	326.07	357.673	327.767	356.925	349.658
RSM27	295.082	249.49	350.3	338.94	291.81	285.963	348.108	345.322	299.435	248.085	369.757	354.71
RSM28	462.123	456.235	381.087	372.678	434.77	422.637	358.98	359.92	444.25	447.812	399.733	375.46
RSN1	380.29	364.692	437.045	441.415	340.921	354.455	412.33	416.83	367.325	373.619	435.775	432.222
RSP5	512.505	525.3	501.803	502.585	510.185	511.533	480.233	486.415	529.477	528.033	504.303	507.28
RTC2	345.475	365.68	71.405	134.595	312.577	324.403	93.58	146.94	354.09	361.158	149.91	137.81
RTC3	458.35	463.985	205.447	161.565	442.36	423.028	187.972	115.926	470.673	458.655	76.457	183.535
RTC5	350.775	335.33	364.933	353.132	327.06	321.908	330.21	350.255	357.55	345.405	352.283	347.342
RTC6	254.735	275.575	273.075	244.554	254.227	240.165	263.405	251.16	271.528	290.295	269.428	257.305
RTF1	468.733	470.08	466.793	464.212	451.562	454.812	473.37	471.354	472.01	456.137	472.928	467.137
RTN2	620.1	625.185	282.186	288.272	566.773	574.638	253.067	265.491	635.175	624.17	258.755	298.38
RTS1	478	487.457	466.715	459.868	474.072	478.598	440.183	444.913	482.85	489.06	463.33	465.207
RTS2	322.125	279.952	269.965	280.776	269.065	292.972	309.435	293.32	324.015	298.783	299.98	311.21
RTT102	346.37	331.33	443.222	436.435	335.303	359.875	454.417	439.938	359.248	327.502	441.502	441.565
RTT105	199.942	220.02	252.942	277.32	170.273	141.325	286.461	246.702	243.132	266.6	281.995	266.777
RTT107	145.805	158.441	365.62	360.752	126.01	136.695	359.94	356.077	140.748	141.754	371.415	355.357
RTT109	204.688	210.577	282.665	281.283	213.773	197.803	298.947	296.19	225.113	212.808	315.757	309.13
RVB2	460.114	460.455	457.919	450.658	447.788	449.17	455.727	450.317	465.89	464.789	455.153	458.752
RVS167	490.065	496.845	486.743	486.095	495.088	497.02	487.197	476.572	511.395	514.638	501.613	495.678
SAC1	462.278	456.788	490.847	490.137	456.655	457.73	472.54	478.576	463.623	462.447	494.748	492.9
SAC3	371.785	381.087	378.678	376.977	345.757	356.773	372.435	361.005	367.87	376.558	377.184	365.738
SAC7	425.81	433.827	435.815	434.812	406.735	413.857	407.257	404.625	429.853	435.065	431.935	431.184
SAK1	370.627	369.908	410.653	418.632	351.232	356.49	403.058	402.735	368.688	368.142	422.699	414.54
SAL1	361.562	362.24	296.538	312.57	341.233	343.163	290.853	288.135	356.233	353.007	292.012	301.517
SAM1	355.675	352.655	554.675	558.457	422.1	437.79	535.9	552.97	381.752	394.385	551.653	559.132
SAM3	264.58	255.72	319.765	333.023	311.965	314.663	309.658	286.543	239.705	273.43	311.853	308.697
SAM35	339.29	335.1	418.505	419.61	363.038	362.903	398.854	409.887	349.635	361.918	421.95	433.007
SAM4	367.44	353.952	474.988	486.743	366.957	373.957	462.977	465.447	360.988	350.762	492.197	487.142
SAM50	305.045	290.967	368.973	367.1	316.938	323.335	351.145	346.406	321.655	298.21	381.466	368.06
SAP155	478.363	482.755	419.397	414.188	442.41	442.775	408.447	400.048	468.04	471.005	414.3	414.375
SAP185	323.478	330.158	433.39	427.207	310.565	303.877	425.923	434.688	316.717	314.04	430.68	422.847
SAP190	433.257	441.25	430.65	429.837	428.962	423.528	422.558	429.273	438.765	432.942	438.585	431.473
SAP30	367.77	360.26	333.632	325.592	344.658	326.01	341.03	328.548	363.773	359.37	285.96	314.619
SAR1	476.067	461.995	513.495	511.845	478.303	461.206	506.54	497.4	473.339	468.195	523.055	522.077
SAT4	360.572	363.498	445.762	442.352	359.95	346.808	419.007	430.69	356.871	354.498	448.493	449.135
SAW1	346.885	334.016	297.414	285.835	315.385	296.525	242.593	275.395	329.96	342.896	249.285	279.955
SBA1	549.838	551.06	545.25	542.595	542.938	541.192	550.63	545.58	555.84	546.285	558.025	549.827
SBE2	474.595	477.91	367.827	372.605	450.775	451.238	354.467	356.6	467.652	469.865	372.505	364.798
SBE22	420.97	419.882	427.772	430.118	394.988	393.663	415.97	419.505	423.562	418.195	429.491	429.613
SCC2	275.025	279.325	349.082	350.097	240.452	255.585	344.49	345.017	276.355	284.327	338.11	337.56
SCD6	419.447	431.585	467.075	472.945	418.273	422.37	464.045	448.678	426.298	427.77	465.603	472.408
SCEI	331.295	408.658	401.01	354.54	365.375	348.038	331.442	318.73	328.972	378.472	372.12	338.01
SCH9	421.592	429.908	478.668	485.608	406.977	419.06	460.915	462.977	429.317	426.385	475.043	484.173
SCJ1	328.195	315.817	442.85	442.163	340.457	321.654	426.217	430.262	327.76	324.56	444.408	447.765
SCM4	329.31	295.082	381.29	357.033	305.025	299.32	342.546	353.57	297.913	304.227	376.48	368.283
SCO2	412.635	406.39	287.31	287.153	385.05	383.783	284.785	296.36	414.09	392.882	306.477	303.933
SCP1	331.452	337.142	376.452	377.062	320.249	345.067	384.65	373.12	344.985	324.215	398.222	390.45
SCS2	468.31	465.053	533.053	535.69	477.995	474.597	523.438	526.947	483.32	485.097	541.967	543.642
SCS3	194.798	209.44	252.755	261.645	172.025	223.715	231.442	233.792	232.75	260.947	227.498	262.012
SCT1	392.18	395.455	424.4	427.23	378.015	376.621	404.374	404.855	397.118	402.06	424.202	428.498
SCY1	254.43	268.82	369.483	377.755	233.18	265.918	341.359	358.945	267.445	248.233	374.602	365.358
SDC1	334.016	296.665	416.168	398.695	316.325	328.005	415.603	403.853	328.76	331.062	404.207	403.532
SDH3	497.827	486.743	458.502	465.62	472.858	483.163	427.162	430.735	493.227	499.074	474.85	471.299
SDH4	471.98	468.41	399.947	400.678	468.928	464.592	315.334	342.053	475.284	479.343	410.873	407.57
SDP1	324.515	314.235	135.268	145.22	228.083	267.295	158.174	180.727	309.608	321.85	92.575	175.623
SDS24	565.475	574.615	309.452	314.627	543.99	557.715	274.76	271.053	586.778	591.01	317.798	316.654
SEC11	353.165	342.15	429.067	423.404	370.623	354.053	399.645	407.185	385.607	364.136	439.31	425.79
SEC13	486.957	482.335	496.415	501.67	477.025	479.577	475.832	480.233	491.145	494.4	506.702	504.502
SEC14	355.837	360.572	505.466	521.748	375.312	378.09	511.868	510.4	364.57	372.837	529.618	527.462
SEC15	402.195	410.945	386.45	378.445	379.385	374.86	372.586	369.355	397.373	406.147	381.54	372.478
SEC16	412.048	426.207	465.62	467.695	411.517	428.808	456.984	454.512	431.879	428.373	465.108	467.717
SEC17	498.1	483.488	450.791	448.648	472.54	468.28	438.695	446.695	491.995	486.49	451.724	450.055
SEC21	489.691	488.05	515.645	513.107	474.597	486.655	493.987	499.985	492.605	494.84	516.895	515.335
SEC22	454.725	462.743	457.075	451.977	436.293	432.967	437.243	427.033	460.875	471.955	462.752	465.038
SEC27	470.853	465.345	517.763	517.763	475.312	475.832	504.64	508.653	476.462	473.773	522.21	522.21
SEC28	521.748	521.553	462.512	449.72	505.825	503.423	441.327	441.722	513.053	517.93	461.312	458.47
SEC31	496.845	501.748	529.385	529.225	485.267	501.085	514.972	520.445	507.215	509.072	529.477	531.942
SEC4	498.515	491.69	505.178	503.5	502.222	488.908	511.358	502.925	493.56	497.96	511.957	506.728
SEC66	357.19	358.277	429.756	417.615	352.745	333.707	417.757	424.725	329.928	325.903	425.775	425.775
SEC8	366.94	361.27	358.08	350.845	331.315	325.49	344.375	341.075	353.337	357.895	357.163	351.335
SED1	634.955	630.987	580.165	574.1	634.212	626.237	568.158	559.995	644.57	649.695	589.757	585.355
SEH1	349.97	359.007	424.827	422.985	349.565	349.033	408.423	401.783	363.51	355.357	429.317	430.12
SEM1	358.502	367.592	355.666	335.945	359.225	336.452	372.515	353.227	360.138	358.221	358.957	342.087
SEN1	435.2	439.944	406.47	418.055	420.075	432.223	409.72	406.44	438.913	440.36	409.31	412.482
SEN15	432.337	410.058	321.736	285.075	350.24	345.23	300.14	292.705	406.515	416.082	270.51	295.717
SEN34	263.337	243.532	371	360.556	271.69	234.748	368.192	368.212	219.26	269.543	363.65	364.507
SER1	441.386	427.048	483.017	483.779	435.658	436.138	474.597	471.658	427.03	431.826	483.545	483.882
SER2	185.97	116.79	387.35	397.923	237.635	281.545	392.45	402.325	216.898	172.925	392.675	410.215
SER3	539.553	537.263	354.665	364.002	518.707	517.428	309.295	321.178	543.14	544.267	353.78	359.235
SES1	551.972	545.25	555.812	554.73	534.347	531.267	549.553	549.398	544.658	551	565.303	556.398
SET1	369.146	372.562	388.055	389.413	345.831	351.735	376.49	377.64	366.53	361.137	389.062	389.83
SET4	80.862	86.917	133.306	135.873	65.207	72.77	125.45	114.882	84.502	85.618	125.97	142.965
SEY1	378.002	377.317	420.97	422.33	372.832	365.916	410.812	401.033	375.493	376.993	427.215	421.7
SFA1	415.74	409.216	412.635	421.56	412.751	412.762	400.655	404.525	422.738	418.168	415.665	418.56
SFC1	448.327	464.668	127.02	161.42	368.048	357.051	88.907	149.005	473.525	447.22	133.39	159.528
SFG1	150.702	137.735	454.79	457.012	262.032	291.252	445.65	449.435	196.627	157.995	464.89	460.5
SFH5	361.46	354.279	453.705	452.337	370.845	355.002	453.285	450.93	360.793	364.737	461.515	454.73
SFI1	288.178	295.595	292.715	302.644	304.53	279.228	298.637	302.795	285.053	262.385	304.71	298.118
SFK1	451.334	459.663	275.472	264.835	436.97	448.12	238.885	237.317	467.06	466.621	273.956	287.288
SFL1	180.863	229.714	421.07	427.71	208.312	232.495	402.077	396.173	234.696	213.49	416.183	416.482
SFP1	390.715	386.562	447.57	447.827	384.487	385.562	419.505	424.252	380.99	399.132	447.875	449.741
SFT2	314.727	310.707	381.178	386.895	349.45	338.852	329.168	361.658	340.225	302.697	383.283	395.498
SGA1	203.208	169.55	141.49	109.938	157.195	146.665	74.767	95.892	192.72	170.915	84.933	122.613
SGE1	458.555	459.322	369.605	365.377	437.635	439.412	341.067	339.92	454.815	462.118	359.772	346.605
SGF11	253.19	261.96	288.553	276.382	225.683	219.058	282.158	265.707	231.75	261.505	293.033	285.053
SGF73	406.558	411.502	386.752	386.45	370.743	384.04	371.757	366.405	406.755	404.865	375.827	381.41
SGO1	317.64	313.334	364.57	367.058	270.82	276.76	340.783	344.353	309.025	307.038	360.452	348.058
SGT1	394.062	381.585	364.46	366.205	377.942	374.507	377.993	357.655	389.91	373.89	352.043	356.18
SHC1	404.24	398.188	85.377	124.88	390.5	381.913	114.317	128.972	399.396	404.035	132.168	128.847
SHE1	195.157	121.265	299.444	315.195	160.782	129.762	290.692	284.985	151.105	123.468	300.067	321.26
SHE10	474.952	472.715	467.85	473.707	453.42	453.822	471.472	469.335	476.163	472.408	473.595	473.39
SHE9	379.16	394.572	357.88	350.01	362.002	359.092	326.014	330.48	378.005	367.012	350.12	338.44
SHM1	373.873	358.43	502.255	506.705	369.868	368.164	481.99	491.33	373.496	387.317	505.767	514.317
SHP1	512.805	513.67	466.255	460.392	496.488	494.278	458.483	445.96	514.485	510.289	464.293	462.66
SHR3	445.142	425.757	448.04	455.067	430.855	437.635	454.882	449.92	434.27	418.795	480.043	468.195
SHR5	141.575	197.127	240.667	199.385	176.012	173.25	215.525	240.065	181.58	249.838	175.9	207.28
SHS1	442.245	437.045	442.424	443.689	408.238	417.472	439.178	431.842	434.64	428.618	443.945	442.012
SHY1	372.83	357.299	243.877	233.505	341.735	363.97	257.86	218.485	370.077	346.205	247.72	258.002
SIC1	503.37	502.255	424.2	415.531	452.27	453.98	394.9	409.007	480.715	485.888	425.012	424.822
SIF2	384.095	364.735	340.632	331.67	348.692	330.918	329.928	302.115	375.097	363.163	336.637	347.467
SIK1	369.47	358.163	559.597	552.85	404.015	383.935	548.392	545.025	350.245	376.173	559.132	551.2
SIM1	350.377	359.355	518.085	522.712	359.16	379.347	483.877	497.673	388.41	401.962	516.615	519.405
SIN3	470.35	477.072	472.134	470.08	451.8	459.342	451.6	459.342	478.245	474.102	473.873	470.755
SIN4	400.78	403.918	397.405	397.327	387.202	388.2	377.942	376.9	408.452	407.998	403.623	402.23
SIP18	224.375	219.685	100.88	64.002	209.828	172.706	14.087	81.648	227.415	234.895	73.7	72.865
SIP2	405.97	435.005	228.132	255.157	393.043	389.661	233.972	244.808	432.655	416.413	278.512	288.317
SIP4	552.34	566.25	92.545	91.08	503.887	504.48	122.358	91.203	556.398	556.398	112.323	114.86
SIP5	493.7	501.17	375.05	375.605	472.433	478.9	384.977	365.447	493.775	488.615	378.245	387.848
SIR1	221.403	213.907	203.208	221.54	171.648	202.053	209.678	224.018	206.278	172.681	232.29	210.565
SIR4	360.045	369.438	374.398	376.087	329.303	341.06	366.19	355.315	360.645	367.212	359.025	368.523
SIT1	455.13	451.74	393.652	388.507	386.782	395.842	341.83	362.717	448.457	460.673	371.658	393.618
SIT4	418.213	417.127	410.03	422.882	405.947	400.108	388.413	401.517	426.749	425.226	413.269	434.64
SIW14	358.29	378.405	389.525	376.71	354.965	364.165	373.735	388.29	370.173	372.798	398.47	391.877
SIZ1	320.23	332.44	330.925	316.63	277.803	293.225	289.478	300.452	315.317	328.533	309.373	317.697
SKG3	388.205	390.678	370.803	386.124	358.5	387.224	372.832	364.015	403.623	390.775	374.439	385
SKI3	409.19	408.097	421.52	421.103	402.283	406.913	416	420.34	418.257	412.25	423.803	419.028
SKI6	315.879	292.957	392.395	393.357	316.12	327.785	407.34	378.345	326.067	334.2	395.955	396.805
SKM1	442.894	440.248	308.66	309.585	391.265	393.03	290.755	296.305	428.558	425.955	299.312	300.481
SKN1	433.985	439.603	379.558	375.19	420.73	418.33	344.875	357.567	440.163	441.447	381.252	384.817
SKN7	389.234	389.57	451.793	455.538	387.139	390.077	441.785	442.775	395.66	411.928	454.002	459.947
SLA2	462.743	464.428	440.51	449.022	462.977	464.898	426.007	427.585	479.745	475.387	451.17	456.78
SLD2	169.925	180.31	279.952	306.15	174.433	156.595	278.403	266.202	169.01	157.498	296.727	302.623
SLD3	224.735	192.642	319.228	320.17	204.96	228.03	317.34	306.528	198.405	173.069	303.2	316.102
SLD5	115.875	137.548	326.751	351.625	175.69	162.045	331.315	348.385	74.517	131.965	357.377	356.543
SLF1	372.155	371.705	337.26	341.985	356.09	353.163	324.53	337.849	371.058	369.938	333.856	341.358
SLH1	340.68	340.545	358.75	358.135	328.295	329.547	342.053	343.017	339.418	343.137	359.898	355.946
SLI1	279.743	269.616	292.775	285.78	249.655	273.322	253.54	284.342	273.033	259.645	287.045	279.225
SLK19	423.877	425.625	404.303	392.05	388.118	394.39	403.275	399.007	411.775	408.592	393.32	384.517
SLP1	268.775	294.795	350.96	355.185	224.19	249.02	355.51	363.058	278.882	294.725	353.007	347.955
SLX1	289.315	284.485	253.718	277.16	264.025	240.793	271.918	275.11	312.695	281.995	257.368	274.632
SLX4	301.635	305.663	293.401	260.451	295.419	291.478	263.755	263.105	308.288	295.66	283.72	278.735
SLX5	362.488	362.918	356.825	350.592	349.825	333.285	363.92	341.46	372.636	353.877	350.965	360.831
SLY1	451.47	447.59	464.188	464.277	434.311	435.322	455.727	452.728	449.476	454.623	464.62	467.79
SMA1	88.56	92.987	89.552	93.588	96.987	123.442	70.885	70.275	104.493	101.207	80.37	62.645
SMC1	399.178	399.06	412.538	405.592	354.873	369.765	411.183	408.577	387.373	374.885	413.717	403.52
SMC4	293.493	303.065	381.585	381.29	290.815	307.012	385.988	381.525	300.352	286.118	388.467	382.342
SMC5	512.168	523.205	326.618	308.892	510.963	513.46	325.042	310.918	521.69	518.24	308.697	299.06
SMC6	277.385	283.962	322.428	328.195	265.225	283.455	333.17	326.798	292.197	278.54	330.678	328.077
SMD1	432.756	418.967	401.376	391.435	414.14	405.642	389.048	398.845	421.603	419.028	401.683	403.044
SMD2	295.44	293.1	323.978	306.109	291.098	267.387	334.725	317.518	294.643	288.347	324.067	306.863
SMF2	333.942	325.815	355.575	368.712	318.613	320.815	326.312	306.925	345.197	352.043	350.692	362.035
SMK1	130.459	151.822	116.965	94.727	146.793	117.763	76.938	91.875	133.78	135.015	132.793	112.047
SML1	391.065	400.153	428.155	419.447	384.146	385.533	415.18	407.56	406.405	421.148	412.405	416.298
SMM1	354.993	332.56	361.46	382.733	308.745	292.377	335.847	346.129	340.433	352.858	377.957	368.44
SMT3	358.955	354.715	426.562	416.905	371.195	349.825	434.913	414.57	361.897	359.808	434.42	423.993
SMX2	160.62	146.195	227.12	214.312	164.485	162.11	223.715	229.285	145.108	118.558	222.39	225.673
SMX3	114.775	120.4	209.208	220.623	114.317	133.308	212.452	219.645	150.369	185.892	209.752	202.148
SMY1	460.99	464.277	329.664	319.775	437.562	437.26	319.285	320.317	456.752	456.393	327.764	315.278
SNA2	249.555	260.627	216.512	199.942	245.387	235.62	213.773	183.775	266.108	288.65	188.312	211.84
SNA4	481.635	483.855	345.475	360.045	449.21	466.23	335.293	302.393	500.153	511.227	349.863	323.05
SNC1	338.879	346.945	383.479	361.745	366.865	333.17	381.135	356.555	353.303	358.695	369.675	364.641
SNF1	454.077	467.285	403.575	399.835	444.875	442.123	395.33	396.847	459.373	461.017	412.605	403.773
SNF11	456.45	462.94	408.827	392.072	451.92	446.702	376.061	380.007	460.04	458.57	407.16	395.423
SNF12	395.262	392.645	354.54	354.993	356.8	355.148	357.387	339.59	393.825	382.798	346.935	362.462
SNF3	375.605	388.002	242.618	249.83	341.46	358.82	229.108	223.942	384.29	375.031	250.452	264.387
SNF4	408.48	401.257	410.132	417.146	393.736	388.855	406.348	399.913	398.195	403.015	424.115	416.121
SNF5	534.805	548.783	389.788	397.53	511.405	527.719	388.118	382.988	553.69	549.827	390.775	399.923
SNF6	344.09	357.19	355.423	331.375	337.887	330.024	330.168	324.25	355.357	356.18	359.636	356.66
SNF7	484.85	493.262	451.585	452.485	470.115	467.19	455.995	450.775	490.05	474.54	462.118	455.793
SNL1	298.29	307.322	449.647	449.236	320.445	298.065	462.74	441.327	311.686	323.16	446.148	442.442
SNM1	315.61	331.375	331.284	337.913	310.863	295.44	334.098	337.849	324.067	325.255	324.815	335.772
SNQ2	509.137	509.752	461.995	467.92	485.375	488.768	444.11	450.743	509.015	509.56	466.072	465.398
SNT1	416.07	428.765	431.991	426.23	398.599	402.465	414.408	418.197	422.332	425.012	429.053	421.885
SNT309	360.478	365.317	364.837	358.825	330.967	350.016	329.895	341.658	345.377	351.6	336.923	370.611
SNU114	406.252	398.935	380.983	388.811	372.082	377.733	375.447	378.6	397.86	393.55	389.478	386.058
SNU13	336.632	299.337	504.24	501.93	366.98	345.512	509.371	490.455	337.775	336.512	517.74	516.71
SNU71	329.653	355.152	351.85	339.73	344.217	339.523	345.898	336.238	350.12	361.19	331.062	338.64
SNX4	439.08	431.59	345.252	359.355	412.195	414.408	361.005	351.62	431.473	417.576	345.075	354.289
SNX41	412.244	418.055	315.74	324.942	380.538	392.144	290.04	316.645	411.425	414.3	320.71	318.332
SNZ1	228.082	264.413	269.728	272.73	307.255	260.387	283.754	266.74	260.227	265.207	275.015	275.635
SNZ2	219.58	222.205	159.995	167.153	219.702	177.838	191.06	187.275	194.303	256.582	171.715	165.697
SNZ3	218.327	231.562	163.447	171.325	211.84	194.83	182.984	196.835	237.66	241.438	129.77	159.945
SOF1	285.335	285.78	447.308	442.877	290.158	303.815	440.457	443.267	296.028	263.408	438.855	443.93
SOL1	375.38	372.526	323.887	321.377	369.468	349.202	276.93	290.46	379.623	377.812	299.113	290.248
SOL2	306.858	284.075	302.132	303.495	302.737	313.305	301.645	275.053	331.555	322.48	289.673	293.21
SOL3	163.447	208.297	436.808	444.76	220.127	163.952	421.132	422.16	214.714	199.95	445.43	447.642
SOL4	510.105	525.178	158.425	150.885	474.83	473.103	192.555	156.69	527.58	504.905	138.748	134.913
SOR1	144.637	150.395	175.995	147.102	131.023	76.585	170.463	148.602	120.127	139.222	186.495	160.377
SOV1	297.053	289.62	304.865	305.163	275.485	274.76	296.973	316.408	289.18	286.627	307.295	310.665
SPA2	369.517	370.37	461.995	461.54	368.993	373.235	464.825	455.85	374.665	363.685	462.39	462.067
SPB1	111.942	133.498	476.775	475.46	247.962	250.73	486.308	478.74	150.51	140.907	471.252	472.103
SPC105	335.06	334.377	339.145	341.748	307.755	307.95	336.37	329.86	326.913	317.798	342.264	349.543
SPC110	372.348	388.845	392.395	384.717	346.625	346.85	390.57	377.004	362.915	368.728	380.385	376.242
SPC19	310.072	281.283	354.077	352.375	258.87	279.611	338.42	329.303	274.368	284.69	350.462	331.268
SPC2	361.303	374.158	383.919	378.881	376.495	353.49	370.803	377.882	348.045	370.077	382.43	368.472
SPC29	294.21	251.942	273.153	295.595	231.06	201.118	301.595	276.02	261.252	243.705	279.752	291.86
SPC3	358.025	309.2	369.416	367.853	360.938	356.8	366.405	366.257	349.095	359.683	394.585	376.743
SPC42	279.952	314.007	347.183	340.68	245.455	275.053	332.805	342.108	301.363	305.255	335.428	338.79
[truncated: 4,611 more rows]
