# Supplementary material for: A Systems Biology Approach Reveals the Role of a Novel Methyltransferase in Response to Chemical Stress and Lipid Homeostasis
Source: PLoS Genet. 2011 Oct 20;7(10):e1002332. doi: 10.1371/journal.pgen.1002332 (PMC3197675; doi:10.1371/journal.pgen.1002332)
Supplement: Table S1 — Significantly enriched (P-value <1.0×10−6) Gene Ontology Biological processes for significantly up- and downregulated genes (log2 >1 and <−1) in the presence of cantharidin. (XLSX) [file pgen.1002332.s016.xlsx]

## Sheet: Sheet
Table S1. Significantly enriched (P-value <1.0E-06) Gene Ontology Biological processes for significantly up- and downregulated genes (log2 >1 and <-1).
Before ESR filtering				After ESR filtering
wt 250 uM 1 hr				wt 250 uM 1 hr
GO process for 1344 UP genes	p-value (Bonferroni corrected)	k	f	GO process for 1139 UP genes	p-value (Bonferroni corrected)	k	f
response to temperature stimulus [GO:0009266]	<1e-14	22	23	biological_process [GO:0008150]	3.948e-09	285	1237
vacuolar protein catabolic process [GO:0007039]	<1e-14	86	129	maltose metabolic process [GO:0000023]	3.889e-06	10	13
autophagy [GO:0006914]	3.177e-13	70	151
biological_process [GO:0008150]	6.909e-13	346	1237
energy reserve metabolic process [GO:0006112]	7.144e-10	21	28
sporulation resulting in formation of a cellular spore [GO:0030435]	8.241e-09	71	185
cellular carbohydrate metabolic process [GO:0044262]	1.068e-07	33	67
carbohydrate metabolic process [GO:0005975]	1.753e-07	44	103
GO process for 1519 DOWN genes	p-value (Bonferroni corrected)	k	f	GO process for 1080 DOWN genes	p-value (Bonferroni corrected)	k	f
cellular metabolic compound salvage [GO:0043094]	<1e-14	44	53	cellular amino acid and derivative metabolic process [GO:0006519]	9.871e-11	35	71
endonucleolytic cleavage in ITS1 to separate SSU-rRNA from 5.8S rRNA and LSU-rRNA from tricistronic rRNA transcript (SSU-rRNA	<1e-14	37	45	nitrogen compound metabolic process [GO:0006807]	3.122e-10	41	94
RNA modification [GO:0009451]	<1e-14	51	67	cellular aromatic compound metabolic process [GO:0006725]	5.764e-10	33	68
ribosome biogenesis [GO:0042254]	<1e-14	136	184	cellular metabolic compound salvage [GO:0043094]	5.593e-09	27	53
peptidyl-amino acid modification [GO:0018193]	<1e-14	59	84	organic acid metabolic process [GO:0006082]	3.365e-08	34	81
maturation of SSU-rRNA from tricistronic rRNA transcript (SSU-rRNA	<1e-14	51	75	cellular amino acid biosynthetic process [GO:0008652]	1.017e-07	40	107
rRNA processing [GO:0006364]	5.107e-14	153	292	peptidyl-amino acid modification [GO:0018193]	3.82e-06	31	84
regulation of translation [GO:0006417]	1.478e-13	83	172
endonucleolytic cleavage to generate mature 5'-end of SSU-rRNA from (SSU-rRNA	5.471e-11	26	34
endonucleolytic cleavage in 5'-ETS of tricistronic rRNA transcript (SSU-rRNA	6.173e-10	24	32
ribosomal large subunit assembly [GO:0000027]	1.387e-09	34	56
cellular amino acid and derivative metabolic process [GO:0006519]	5.004e-09	39	71
cellular amino acid biosynthetic process [GO:0008652]	1.499e-08	51	107
cellular aromatic compound metabolic process [GO:0006725]	1.751e-08	37	68
maturation of LSU-rRNA from tricistronic rRNA transcript (SSU-rRNA	2.717e-08	16	19
ribosomal large subunit biogenesis [GO:0042273]	8.874e-08	38	74
nitrogen compound metabolic process [GO:0006807]	8.994e-08	45	94
ribosomal subunit export from nucleus [GO:0000054]	2.358e-07	22	34
ribosomal small subunit biogenesis [GO:0042274]	4.326e-07	31	58
ribosome assembly [GO:0042255]	1.304e-06	14	18
organic acid metabolic process [GO:0006082]	1.698e-06	38	81
maturation of 5.8S rRNA from tricistronic rRNA transcript (SSU-rRNA	4.752e-06	12	15
crg1null 250 uM 1hr				crg1null 250 uM 1hr
GO process for 1334 UP genes	p-value (Bonferroni corrected)	k	f	GO process for 1128 UP genes	p-value (Bonferroni corrected)	k	f
response to temperature stimulus [GO:0009266]	<1e-14	22	23	biological_process [GO:0008150]	5.208e-08	277	1237
vacuolar protein catabolic process [GO:0007039]	<1e-14	83	129	autophagy [GO:0006914]	2.341e-06	49	151
autophagy [GO:0006914]	<1e-14	74	151	maltose metabolic process [GO:0000023]	3.547e-06	10	13
biological_process [GO:0008150]	1.86e-11	337	1237
energy reserve metabolic process [GO:0006112]	6.177e-10	21	28
sporulation resulting in formation of a cellular spore [GO:0030435]	5.915e-09	71	185
carbohydrate metabolic process [GO:0005975]	1.399e-07	44	103
cellular carbohydrate metabolic process [GO:0044262]	3.422e-07	32	67
GO process for 1512 DOWN genes	p-value (Bonferroni corrected)	k	f	GO process for 1069 DOWN genes	p-value (Bonferroni corrected)	k	f
cellular metabolic compound salvage [GO:0043094]	<1e-14	44	53	cellular amino acid and derivative metabolic process [GO:0006519]	2.392e-12	37	71
endonucleolytic cleavage in ITS1 to separate SSU-rRNA from 5.8S rRNA and LSU-rRNA from tricistronic rRNA transcript (SSU-rRNA	<1e-14	37	45	nitrogen compound metabolic process [GO:0006807]	2.514e-12	44	94
RNA modification [GO:0009451]	<1e-14	51	67	cellular aromatic compound metabolic process [GO:0006725]	8.368e-11	34	68
ribosome biogenesis [GO:0042254]	<1e-14	134	184	cellular metabolic compound salvage [GO:0043094]	4.441e-09	27	53
peptidyl-amino acid modification [GO:0018193]	<1e-14	58	84	organic acid metabolic process [GO:0006082]	6.443e-09	35	81
maturation of SSU-rRNA from tricistronic rRNA transcript (SSU-rRNA	<1e-14	49	75	cellular amino acid biosynthetic process [GO:0008652]	6.701e-09	42	107
rRNA processing [GO:0006364]	<1e-14	150	292	peptidyl-amino acid modification [GO:0018193]	3.061e-06	31	84
regulation of translation [GO:0006417]	<1e-14	86	172
endonucleolytic cleavage to generate mature 5'-end of SSU-rRNA from (SSU-rRNA	4.897e-11	26	34
cellular amino acid and derivative metabolic process [GO:0006519]	2.159e-10	41	71
endonucleolytic cleavage in 5'-ETS of tricistronic rRNA transcript (SSU-rRNA	5.578e-10	24	32
cellular amino acid biosynthetic process [GO:0008652]	1.158e-09	53	107
nitrogen compound metabolic process [GO:0006807]	1.933e-09	48	94
cellular aromatic compound metabolic process [GO:0006725]	3.586e-09	38	68
ribosomal large subunit assembly [GO:0000027]	6.277e-09	33	56
maturation of LSU-rRNA from tricistronic rRNA transcript (SSU-rRNA	2.533e-08	16	19
ribosomal large subunit biogenesis [GO:0042273]	7.791e-08	38	74
ribosomal small subunit biogenesis [GO:0042274]	3.879e-07	31	58
organic acid metabolic process [GO:0006082]	4.741e-07	39	81
ribosomal subunit export from nucleus [GO:0000054]	1.276e-06	21	34
maturation of 5.8S rRNA from tricistronic rRNA transcript (SSU-rRNA	4.512e-06	12	15
OE CRG1 250uM 1hr				OE CRG1 250uM 1hr
GO process for 1270 UP genes	p-value (Bonferroni corrected)	k	f	GO process for 1060 UP genes	p-value (Bonferroni corrected)	k	f
response to temperature stimulus [GO:0009266]	<1e-14	22	23	biological_process [GO:0008150]	1.604e-11	279	1237
vacuolar protein catabolic process [GO:0007039]	<1e-14	90	129
biological_process [GO:0008150]	<1e-14	340	1237
autophagy [GO:0006914]	5.518e-14	69	151
energy reserve metabolic process [GO:0006112]	2.363e-10	21	28
sporulation resulting in formation of a cellular spore [GO:0030435]	1.19e-08	68	185
carbohydrate metabolic process [GO:0005975]	3.086e-08	44	103
cellular carbohydrate metabolic process [GO:0044262]	1.042e-07	32	67
metabolic process [GO:0008152]	1.048e-06	110	377
GO process for 1452 DOWN genes	p-value (Bonferroni corrected)	k	f	GO process for 1018 DOWN genes	p-value (Bonferroni corrected)	k	f
endonucleolytic cleavage in ITS1 to separate SSU-rRNA from 5.8S rRNA and LSU-rRNA from tricistronic rRNA transcript (SSU-rRNA	<1e-14	37	45	M phase [GO:0000279]	1.896e-07	29	71
RNA modification [GO:0009451]	<1e-14	53	67	cell cycle [GO:0007049]	5.637e-07	83	322
cellular metabolic compound salvage [GO:0043094]	<1e-14	40	53	cellular metabolic compound salvage [GO:0043094]	9.845e-07	23	53
ribosome biogenesis [GO:0042254]	<1e-14	137	184	mitotic cell cycle [GO:0000278]	4.539e-06	30	85
peptidyl-amino acid modification [GO:0018193]	<1e-14	55	84
maturation of SSU-rRNA from tricistronic rRNA transcript (SSU-rRNA	<1e-14	47	75
rRNA processing [GO:0006364]	<1e-14	157	292
endonucleolytic cleavage to generate mature 5'-end of SSU-rRNA from (SSU-rRNA	1.882e-11	26	34
endonucleolytic cleavage in 5'-ETS of tricistronic rRNA transcript (SSU-rRNA	2.324e-10	24	32
regulation of translation [GO:0006417]	3.501e-10	74	172
ribosomal large subunit biogenesis [GO:0042273]	1.498e-09	40	74
ribosomal small subunit biogenesis [GO:0042274]	7.389e-09	33	58
ribosomal large subunit assembly [GO:0000027]	1.082e-08	32	56
maturation of LSU-rRNA from tricistronic rRNA transcript (SSU-rRNA	1.379e-08	16	19
ribosome assembly [GO:0042255]	5.333e-08	15	18
ribosomal subunit export from nucleus [GO:0000054]	1.019e-07	22	34
maturation of 5.8S rRNA from tricistronic rRNA transcript (SSU-rRNA	1.815e-07	13	15
tRNA metabolic process [GO:0006399]	3.334e-06	16	24
