# Supplementary material for: A Systems Biology Approach Reveals the Role of a Novel Methyltransferase in Response to Chemical Stress and Lipid Homeostasis
Source: PLoS Genet. 2011 Oct 20;7(10):e1002332. doi: 10.1371/journal.pgen.1002332 (PMC3197675; doi:10.1371/journal.pgen.1002332)
Supplement: Table S2 — Differentially expressed genes of methionine biosynthesis in crg1 mutants under cantharidin stress. (XLSX) [file pgen.1002332.s017.xlsx]

## Sheet: Sheet1
Table S2. Differentially expressed genes of methionine biosynthesis in crg1 mutants under cantharidin stress
Gene	wt	p val	crg1null	p val	OE CRG1	p val	wt vs crg1, p val	wt vs OE, p val	OE vs crg1, p val
ADE3	-2.12288	0.00371253	-2.66733	0.0142536	-1.30193	0.049371	0.0838296	0.0874991	0.0193155
ADI1	1.7115	0.0585971	1.96415	0.00418433	0.77854	0.127388	0.331824	0.207833	0.0910906
CBF1	-1.16003	0.0233298	-1.28702	0.0755615	-1.16796	0.0446442	0.63402	0.959528	0.344057
HOM2	-1.33896	0.0237144	-1.37626	0.114002	-0.62716	0.166319	0.920996	0.188857	0.0689407
HOM6	-1.07498	0.0525402	-1.00548	0.116829	-0.4801	0.0592865	0.842705	0.140804	0.167802
IRC7	-1.17806	0.121966	-1.36005	0.0659272	-0.96357	0.234915	0.708887	0.376664	0.581708
MET1	0.60993	0.00445678	0.54578	0.0871904	0.90021	0.180414	0.532016	0.472755	0.484323
MET2	1.29171	0.139361	1.51183	0.232839	1.13499	0.135479	0.841603	0.81782	0.461433
MET22	-3.05522	0.00233791	-2.96408	0.0381804	-2.45546	0.00764801	0.714214	0.0193974	0.246577
MET28	-1.53685	0.130152	-1.8497	0.215794	-0.3195	0.813311	0.520342	0.347506	0.165084
MET10	-0.19807	0.0800251	-0.23608	0.48992	0.26195	0.0219856	0.905343	0.0470772	0.264458
MET13	-0.50402	0.244122	-0.86604	0.0733303	-0.61593	0.283238	0.176693	0.432326	0.419149
MET14	-2.31397	0.0748029	-1.98023	0.178523	-1.07782	0.0555338	0.463151	0.0914935	0.309045
MET16	-0.33586	0.111807	-0.38374	0.429359	-0.10882	0.8687	0.878202	0.708404	0.420101
MET17	-2.74258	0.036848	-3.4817	0.00330951	-0.4504	0.0500741	0.149652	0.0538684	0.00365423
MET3	0.638	0.071778	0.394	0.253605	1.59702	0.0047755	0.233145	0.0557641	0.0934128
MET30	-0.39341	0.139649	-0.55196	0.0799673	-0.55442	0.0668803	0.497703	0.469269	0.862831
MET4	0.22224	0.319477	0.1233	0.395302	-0.06869	0.427275	0.209224	0.144909	0.110458
MET6	-4.78934	0.0017865	-5.31518	0.00484117	-1.1126	0.0682288	0.0326353	0.0183936	0.0120082
MET8	1.79387	0.0235076	1.0851	0.0362769	0.30689	0.462269	0.113892	0.0877377	0.258378
MHT1	1.6631	0.00329197	1.17069	0.0520935	1.41325	0.0261348	0.111844	0.124391	0.0988277
MIS1	-2.20342	0.0161993	-2.27154	0.083065	-2.38622	0.028373	0.879028	0.171074	0.824127
MRI1	-2.84106	0.0307107	-2.85992	0.0505971	-2.21916	0.014066	0.967129	0.0896092	0.259614
SAM4	-2.67589	0.0123008	-2.40339	0.0666204	-1.8751	0.0153769	0.404165	0.076748	0.326716
SAM1	-3.34648	0.00980397	-4.04802	0.0106963	-2.2898	0.00383669	0.107463	0.0393154	0.0196259
SAM2	-2.46188	0.013424	-2.67786	0.0363102	-1.54583	0.021477	0.278424	0.00017374	0.0564987
STR2	-1.61525	0.0864919	-1.39358	0.0428582	-1.0069	0.171436	0.330891	0.437156	0.487564
STR3	-0.6562	0.0870588	-0.55071	0.133724	4.67458	0.0223147	0.16014	0.00879139	0.00566637
UTR4	-0.66599	0.0950962	-0.65592	0.239935	0.05923	0.87356	0.959833	0.31718	0.419546
YLL058W	1.07215	0.0020129	0.91015	0.0429867	0.99543	0.115663	0.219431	0.742837	0.609948
YML082W	-2.50565	0.165899	-2.12493	0.00633025	-2.27222	0.0711249	0.678735	0.842315	0.642096
MMP1	-3.32547	0.00322952	-3.41525	0.0996668	-0.56346	0.172682	0.891612	0.0399539	0.152348
MET31	-2.95674	0.100332	-3.39866	0.000760498	-2.76505	0.00479116	0.516758	0.743159	0.0168256
MET4	0.22224	0.319477	0.1233	0.395302	-0.06869	0.427275	0.209224	0.144909	0.110458
SAH1	-3.48336	0.00411936	-3.80401	0.0145757	-2.40232	0.00596767	0.126506	1.17779e-05	0.0293148
CYS3	-0.60513	0.285556	-1.43327	0.0762837	-0.60527	0.00224031	0.325011	0.999696	0.12924
CYS4	-0.78179	0.0417224	-0.89997	0.0609098	-0.39044	0.0312808	0.183598	0.0521175	0.0834428
