# Supplementary material for: A Systems Biology Approach Reveals the Role of a Novel Methyltransferase in Response to Chemical Stress and Lipid Homeostasis
Source: PLoS Genet. 2011 Oct 20;7(10):e1002332. doi: 10.1371/journal.pgen.1002332 (PMC3197675; doi:10.1371/journal.pgen.1002332)
Supplement: Table S3 — Cantharidin-specific genetic interactors of CRG1. (XLSX) [file pgen.1002332.s018.xlsx]

## Sheet: Sheet1
Table S3. Cantharidin-specific genetic interactors of CRG1.
ORF	GENE	single pool	double pool	p val, dmso vs drug	p val, single vs double	MDR	Biological Process
YNR006W	VPS27	-0.025232	-3.05879	0.0231461	1.31695e-06	MDR
YOL064C	MET22	0.10275	-2.62119	0.0011132	0.0017613	cantharidin-specific
YOR153W	PDR5	0.0201655	-2.40436	0.00142735	3.82131e-06	cantharidin-specific
YGL054C	ERV14	-0.00224653	-2.37774	0.000706152	1.08259e-05	MDR
YDR080W	VPS41	0.448388	-2.36716	0.0491006	0.00671894	MDR
YHR030C	SLT2	0.0440634	-2.15037	0.000463951	2.55555e-07	MDR
YIL084C	SDS3	0.034194	-2.05113	0.0122954	0.000418015	cantharidin-specific
YKL041W	VPS24	-0.202897	-1.85285	0.00460259	0.000661515	MDR
YMR073C	IRC21	0.238644	-1.76076	0.00115253	4.61314e-05	cantharidin-specific
YAL013W	DEP1	0.242646	-1.70752	0.0128033	0.0012761	cantharidin-specific	lipid metabolic process
YLL043W	FPS1	0.447691	-1.70129	0.00967923	0.000460134	cantharidin-specific
YDL074C	BRE1	-0.234081	-1.67902	0.0130864	3.64622e-05	MDR
YDL006W	PTC1	0.143539	-1.65478	0.0204584	0.0116155	cantharidin-specific
YOR001W	RRP6	-0.0531808	-1.62426	0.00260727	0.0180306	cantharidin-specific
YNL171C	YNL171C	0.244339	-1.62186	0.00547491	0.00030785	cantharidin-specific
YIL153W	RRD1	0.0835068	-1.55934	0.0189568	1.13645e-05	MDR
YDR435C	PPM1	-0.0236371	-1.55834	0.0171896	0.00301042	MDR
YDR388W	RVS167	-0.526442	-1.50083	0.00614301	0.0211413	cantharidin-specific	lipid metabolic process
YKR020W	VPS51	0.0170867	-1.49868	0.00559835	0.000262706	cantharidin-specific
YDL020C	RPN4	0.369295	-1.4774	0.0143865	0.000392821	cantharidin-specific
YPL055C	LGE1	-0.21567	-1.46984	0.000617425	0.00143309	MDR
YOR039W	CKB2	-0.0854444	-1.4599	0.000486739	0.00103696	cantharidin-specific
YKL212W	SAC1	0.0883527	-1.45098	0.0440315	0.0247988	cantharidin-specific	lipid metabolic process
YJR073C	OPI3	-0.0496474	-1.38206	0.0502221	0.0222367	MDR	lipid metabolic process
YGL124C	MON1	0.0707272	-1.34642	0.0129551	0.00442813	MDR
YML097C	VPS9	0.851514	-1.33658	0.0126604	0.00906947	MDR
YDR334W	SWR1	0.0385958	-1.3217	0.0103248	2.48777e-05	MDR
YLR039C	RIC1	-0.045955	-1.31413	0.00391241	0.00813904	cantharidin-specific
YGR157W	CHO2	0.120735	-1.29095	0.00432195	0.00822227	cantharidin-specific	lipid metabolic process
YLR085C	ARP6	0.0690615	-1.27418	0.00164207	0.000639394	MDR
YDR369C	XRS2	0.540771	-1.22651	0.00609054	0.00802896	cantharidin-specific
YLR044C	PDC1	0.124751	-1.22138	0.00621142	0.00476547	cantharidin-specific
YPR066W	UBA3	0.0940323	-1.20437	0.00803054	0.019338	cantharidin-specific
YOL012C	HTZ1	-0.0514334	-1.20134	0.0194249	0.000128642	cantharidin-specific
YGL084C	GUP1	0.161472	-1.18555	0.000645942	2.30627e-07	cantharidin-specific	lipid metabolic process
YJL148W	RPA34	0.0718468	-1.18284	0.0059877	0.000291101	cantharidin-specific
YHR041C	SRB2	0.0312675	-1.17122	0.0196379	1.39935e-05	cantharidin-specific
YMR070W	MOT3	0.084642	-1.15035	0.00194468	0.00130406	cantharidin-specific	lipid metabolic process
YDR485C	VPS72	0.209786	-1.13214	0.00553807	0.000838599	MDR
YDR108W	GSG1	0.228622	-1.12539	0.0187217	0.00694773	MDR
YGR270W	YTA7	0.053004	-1.11167	0.000167495	0.000496405	MDR	lipid metabolic process
YJR118C	ILM1	0.167014	-1.10607	0.00367076	0.0127172	cantharidin-specific
YDR289C	RTT103	-0.0297912	-1.10331	0.0198833	1.91224e-05	MDR
YGL148W	ARO2	0.201103	-1.09968	0.00780564	0.00213558	MDR
YMR263W	SAP30	-0.00389662	-1.07771	0.00775645	0.0142348	MDR
YDL130W	RPP1B	0.58646	-1.03488	0.0237967	0.00781104	cantharidin-specific
YNL294C	RIM21	-0.131744	-1.03058	0.000549644	0.00369464	MDR
YCR044C	PER1	0.869743	-1.01784	0.00966505	0.000905586	cantharidin-specific	lipid metabolic process
YML001W	YPT7	0.123574	-1.01066	0.0302006	0.00199261	MDR
YPR070W	MED1	-0.089459	-1.00442	0.0142249	0.00174811	cantharidin-specific
YLR119W	SRN2	0.365658	-0.978664	0.00712879	0.000586262	MDR
YLR242C	ARV1	0.485248	-0.967605	0.0387386	0.00315753	cantharidin-specific	lipid metabolic process
YMR224C	MRE11	0.0198233	-0.967161	0.00360832	0.00758844	cantharidin-specific
YPL262W	FUM1	0.124644	-0.963548	0.0278489	0.00372851	MDR
YML041C	VPS71	-0.297996	-0.955668	0.00224672	0.0188952	MDR
YJL154C	VPS35	0.306332	-0.939139	0.0315318	0.000168983	MDR
YNL238W	KEX2	0.372672	-0.932653	0.0120891	0.00265599	cantharidin-specific
YPL178W	CBC2	0.0678623	-0.930431	0.0321541	0.00966667	cantharidin-specific
YJL124C	LSM1	-0.1811	-0.929483	0.00271823	0.0108904	cantharidin-specific
YML008C	ERG6	0.216541	-0.899576	0.0114524	0.00089519	cantharidin-specific	lipid metabolic process
YPR173C	VPS4	0.0114899	-0.892555	0.0256663	0.00972519	MDR
YBR126C	TPS1	-0.0694859	-0.887391	0.0205677	0.00410645	cantharidin-specific
YNL246W	VPS75	0.0566105	-0.883188	0.0270685	0.00427168	cantharidin-specific
YHL033C	RPL8A	0.184709	-0.875764	0.0047274	0.000348395	cantharidin-specific
YOR243C	PUS7	0.153649	-0.862761	0.00667173	8.43309e-05	cantharidin-specific
YML071C	COG8	-0.130709	-0.855955	0.00851905	0.010444	MDR
YDR431W	YDR431W	0.036553	-0.854103	0.00790578	0.00940572	cantharidin-specific
YNL162W	RPL42A	0.262039	1.06057	0.000206414	0.0242057	cantharidin-specific
YGR092W	DBF2	0.567195	1.1193	0.000408009	0.0126395	MDR
YKL006W	RPL14A	0.111142	1.27519	0.035662	0.00041858	cantharidin-specific
