# Supplementary material for: A Systems Biology Approach Reveals the Role of a Novel Methyltransferase in Response to Chemical Stress and Lipid Homeostasis
Source: PLoS Genet. 2011 Oct 20;7(10):e1002332. doi: 10.1371/journal.pgen.1002332 (PMC3197675; doi:10.1371/journal.pgen.1002332)
Supplement: Table S4 — Statistical analysis (Kruskal-Wallis test) of lipid abundance in crg1 mutants exposed to cantharidin. (XLSX) [file pgen.1002332.s019.xlsx]

## Sheet: Sheet1
Table S4. Statistical analysis (Kruskal-Wallis test) of lipidomes of crg1 mutants exposed to cantharidin.
Lipids	wt (drug/dmso)	crg1(drug/dmso)	OE (drug/dmso)	wt vs crg1	wt vs OE
16:1 PC	0.049535	0.049535	1	0.049535	0.083265
18:1 PC	0.049535	0.049535	0.121335	0.049535	0.083265
26:1 PC	0.049535	0.049535	0.121335	0.049535	1
26:0 PC	0.049535	0.049535	0.121335	0.275234	0.083265
28:1 PC	0.049535	0.049535	0.121335	0.827259	0.563703
28:0 PC	0.049535	0.049535	0.121335	0.827259	0.083265
30:2 PC	0.827259	0.12663	0.438578	0.512691	0.083265
30:1 PC	0.049535	0.049535	0.121335	0.512691	0.083265
32:2 PC	0.827259	0.275234	0.438578	0.827259	0.563703
32:1 PC	0.049535	0.049535	1	0.275234	0.083265
34:2 PC	0.512691	0.275234	0.121335	0.512691	0.083265
34:1 PC	0.049535	0.049535	0.121335	0.049535	0.083265
36:2 PC	0.049535	0.275234	0.121335	0.275234	0.563703
36:1 PC	0.275234	0.049535	0.121335	0.049535	0.083265
16:1 PE	0.049535	0.049535	1	0.049535	0.083265
16:0 PE	0.049535	0.049535	0.438578	0.049535	0.083265
18:1 PE	0.049535	0.049535	0.121335	0.049535	0.083265
28:1 PE	0.275234	0.512691	1	0.512691	1
30:1 PE	0.12663	0.827259	0.438578	0.12663	1
32:2 PE	0.049535	0.049535	1	0.049535	0.083265
32:1 PE	0.827259	0.049535	0.121335	0.049535	0.083265
34:2 PE	0.827259	0.049535	1	0.049535	0.083265
34:1 PE	0.049535	0.049535	0.121335	0.049535	0.083265
36:2 PE	0.049535	0.275234	0.121335	0.049535	0.083265
36:1 PE	0.512691	0.827259	0.121335	0.049535	0.083265
16:1 PS	0.049535	0.12663	0.121335	0.827259	0.083265
16:0 PS	0.275234	0.049535	0.121335	0.049535	0.083265
18:1 PS	0.827259	0.049535	0.121335	0.049535	0.083265
30:1 PS	0.049535	0.049535	0.121335	0.512691	0.083265
32:2 PS	0.049535	0.049535	0.438578	0.049535	0.083265
32:1 PS	0.049535	0.049535	0.121335	0.049535	0.083265
34:2 PS	0.275234	0.049535	0.121335	0.049535	0.083265
34:1 PS	0.049535	0.049535	0.121335	0.049535	0.083265
16:1 PI	0.049535	0.049535	0.438578	0.049535	0.083265
16:0 PI	0.049535	0.049535	0.121335	0.049535	0.083265
18:1 PI	0.049535	0.049535	0.121335	0.049535	0.248213
18:0 PI	0.049535	0.049535	0.121335	0.049535	0.083265
26:1 PI	0.275234	0.275234	0.121335	0.275234	0.083265
26:0 PI	0.049535	0.049535	0.121335	0.049535	0.563703
28:1 PI	0.12663	0.049535	1	0.12663	0.083265
28:0 PI	0.12663	0.827259	0.121335	0.049535	0.563703
30:1 PI	0.827259	0.12663	1	0.12663	0.563703
30:0 PI	0.827259	0.512691	0.438578	0.12663	1
32:2 PI	0.049535	0.049535	0.121335	0.275234	0.083265
32:1 PI	0.512691	0.827259	1	0.275234	0.563703
34:2 PI	0.049535	0.049535	0.121335	0.827259	0.083265
34:1 PI	0.512691	0.275234	0.121335	0.827259	0.563703
36:2 PI	0.049535	0.049535	0.121335	0.049535	0.083265
36:1 PI	0.275234	0.827259	0.121335	0.12663	0.563703
t18:0/18:0 IPC-B	0.275234	0.049535	0.121335	0.049535	0.083265
t18:0/18:0 IPC-C	0.049535	0.049535	1	0.049535	0.083265
t18:0/20:0 IPC-C	0.512691	0.049535	1	0.049535	0.248213
t18:0/24:0 IPC-B	0.275234	0.049535	1	0.049535	0.083265
t18:0/24:0 IPC-C	0.12663	0.049535	0.121335	0.049535	0.563703
t18:0/26:0 IPC-B	0.512691	0.049535	0.438578	0.512691	0.563703
t18:0/26:0 IPC-C	0.827259	0.049535	0.438578	0.512691	0.563703
t18:0/26:0 IPC-D	0.512691	0.049535	0.121335	0.512691	0.248213
t18:0/24:0 MIPC-C	0.049535	0.049535	0.121335	0.512691	1
t18:0/26:0 MIPC-B	0.12663	0.049535	0.121335	0.512691	1
t18:0/26:0 MIPC-C	0.049535	0.049535	0.121335	0.827259	0.248213
